# Supplementary material for: Early stability and late random tumor progression of a HER2-positive primary breast cancer patient-derived xenograft
Source: Sci Rep. 2021 Jan 15;11:1563. doi: 10.1038/s41598-021-81085-y (PMC7810859; doi:10.1038/s41598-021-81085-y)
Supplement: Supplementary file 1 — Supplementary Information 1. [file 41598_2021_81085_MOESM1_ESM.xlsx]

## Sheet: Table S3A
Early stability and late random tumor progression of a HER2-positive primary breast cancer patient-derived xenograft. Lorena Landuzzi, Arianna Palladini, Claudio Ceccarelli, Sofia Asioli, Giordano Nicoletti, Veronica Giusti, Francesca Ruzzi, Marianna L. Ianzano, Laura Scalambra, Roberta Laranga, Tania Balboni, Maddalena Arigoni, Martina Olivero, Raffaele A. Calogero, Carla De Giovanni, Massimilia…
HUGO gene Symbol	ENSEMBL Gene identifier	baseMean (average number of counts considering all samples)	log2FoldChange (DESeq2 average log2 fold change between the two experimental groups under comparison)	p-value (DESeq2 uncorrected p-value)	padj (DESeq2 Benjamini and Hochberg adjusted p-value)
P3H3	ENSG00000110811	707.625	6.5501	3.02208e-149	4.59538e-145
SATB2	ENSG00000119042	145.32	3.87052	1.85065e-42	3.12677e-39
APOE	ENSG00000130203	182.038	3.36949	1.81018e-48	4.5876e-45
INHBB	ENSG00000163083	173.379	2.70596	6.0075e-15	8.22973e-13
BICC1	ENSG00000122870	67.7902	2.67096	2.89942e-16	4.89873e-14
SCD	ENSG00000099194	2589.67	2.62126	4.7471e-46	9.02306e-43
TMEM117	ENSG00000139173	83.547	2.57007	5.35734e-16	8.39833e-14
CEBPA	ENSG00000245848	182.656	2.53514	3.69965e-21	1.56269e-18
BGN	ENSG00000182492	7131.54	2.48621	2.02572e-25	1.23212e-22
CXCL12	ENSG00000107562	965.052	2.4641	1.85065e-23	9.70378e-21
NFATC4	ENSG00000100968	97.499	2.42026	1.10376e-12	1.07588e-10
GNB3	ENSG00000111664	126.614	2.37976	3.77925e-17	7.6623e-15
POSTN	ENSG00000133110	218.823	2.35737	2.82873e-13	3.05061e-11
COL7A1	ENSG00000114270	312.096	2.33618	1.40045e-22	6.26329e-20
FGD1	ENSG00000102302	714.577	2.33192	9.71882e-51	2.95569e-47
PLEKHG4B	ENSG00000153404	253.46	2.30899	4.2037e-15	5.91866e-13
KCNK3	ENSG00000171303	141.4	2.27155	4.24523e-11	3.1185e-09
LOXL1	ENSG00000129038	492.203	2.26598	4.11938e-17	8.24201e-15
ZNF704	ENSG00000164684	173.103	2.23477	3.33637e-16	5.57505e-14
MMP1	ENSG00000196611	98.3298	2.19025	8.05862e-12	6.77013e-10
CRYL1	ENSG00000165475	135.07	2.1764	2.36659e-15	3.42727e-13
SBSN	ENSG00000189001	293.731	2.14446	1.92603e-12	1.79676e-10
LGALS7B	ENSG00000178934	136.551	2.11092	7.20812e-10	4.05951e-08
HAS3	ENSG00000103044	149.227	2.10422	6.93945e-18	1.59881e-15
MILR1	ENSG00000271605	44.501	2.05174	2.34138e-09	1.17502e-07
APOC1	ENSG00000130208	73.8813	2.02443	9.20523e-10	5.07155e-08
IRX2	ENSG00000170561	297.919	2.02136	2.74288e-11	2.06476e-09
GJB6	ENSG00000121742	18.2625	1.98229	5.03566e-08	1.76841e-06
COMP	ENSG00000105664	18.183	1.96909	6.40658e-08	2.19411e-06
RPS6KL1	ENSG00000198208	99.4141	1.92231	1.42087e-15	2.1182e-13
PDE1C	ENSG00000154678	79.1176	1.90473	1.00851e-08	4.31983e-07
PCLO	ENSG00000186472	252.871	1.89934	4.95529e-11	3.5881e-09
RARRES1	ENSG00000118849	107.939	1.89757	2.06141e-10	1.28995e-08
VSNL1	ENSG00000163032	29.149	1.88638	3.29409e-08	1.18416e-06
S100A7A	ENSG00000184330	17.9375	1.88365	2.33642e-07	6.92545e-06
GULP1	ENSG00000144366	104.159	1.87983	2.84672e-12	2.60767e-10
CRAT	ENSG00000095321	68.1153	1.87093	4.41335e-09	2.06491e-07
RASGRF1	ENSG00000058335	163.521	1.87061	5.87457e-18	1.37429e-15
HMOX1	ENSG00000100292	221.487	1.86919	2.42031e-12	2.2441e-10
COL1A2	ENSG00000164692	67.4383	1.86242	1.29972e-07	4.1174e-06
ARPIN	ENSG00000242498	191.016	1.85897	2.76105e-18	6.8827e-16
BEX3	ENSG00000166681	486.278	1.83693	1.88566e-10	1.18976e-08
ELOVL6	ENSG00000170522	616.102	1.82471	1.21677e-22	5.67739e-20
LY6D	ENSG00000167656	208.575	1.80668	4.82712e-07	1.25472e-05
VWA2	ENSG00000165816	67.5418	1.80654	6.14115e-10	3.49747e-08
ADAMTS7	ENSG00000136378	116.503	1.8064	1.91023e-15	2.82009e-13
S100A7	ENSG00000143556	415.999	1.80475	5.71754e-07	1.46119e-05
LTBP2	ENSG00000119681	113.209	1.80422	1.58622e-09	8.17628e-08
KRT14	ENSG00000186847	1515.42	1.7878	1.27262e-07	4.04843e-06
GLDN	ENSG00000186417	43.6611	1.73938	1.6951e-06	3.65613e-05
ROBO4	ENSG00000154133	17.0304	1.7335	1.90556e-06	4.04128e-05
ITGB3	ENSG00000259207	148.477	1.71304	1.85878e-07	5.61227e-06
TSHZ2	ENSG00000182463	350.261	1.69814	8.50127e-09	3.76882e-07
L1CAM	ENSG00000198910	2716.64	1.69522	9.11167e-21	3.4638e-18
ATP10A	ENSG00000206190	91.1067	1.67283	1.77297e-09	9.04691e-08
REEP2	ENSG00000132563	64.6374	1.67011	3.75781e-07	1.02957e-05
FBN2	ENSG00000138829	91.1116	1.66767	1.32871e-08	5.52903e-07
LRP3	ENSG00000130881	752.098	1.66656	2.47846e-27	1.79464e-24
ARL10	ENSG00000175414	251.359	1.6663	1.69651e-17	3.63339e-15
ESX1	ENSG00000123576	120.053	1.66361	1.48251e-09	7.69389e-08
ACSBG1	ENSG00000103740	126.247	1.66179	3.93408e-08	1.3977e-06
FAM180A	ENSG00000189320	21.1589	1.6352	7.16778e-06	0.000124421
NGFR	ENSG00000064300	870.097	1.62868	6.36005e-10	3.60862e-08
35854	ENSG00000117791	102.474	1.62218	1.33081e-08	5.52903e-07
NRP1	ENSG00000099250	150.191	1.61273	2.8962e-08	1.07152e-06
MFAP4	ENSG00000166482	20.0232	1.60609	1.00804e-05	0.000164998
DDN	ENSG00000181418	99.3346	1.59906	1.02894e-08	4.39497e-07
MFGE8	ENSG00000140545	2510	1.59832	7.50668e-15	1.01917e-12
RHOBTB3	ENSG00000164292	457.922	1.58308	6.57125e-14	7.68634e-12
AXL	ENSG00000167601	158.749	1.58127	1.43506e-07	4.50857e-06
MBNL3	ENSG00000076770	308.92	1.58026	3.00006e-19	9.31e-17
CDKN1A	ENSG00000124762	317.69	1.56986	8.86591e-10	4.90237e-08
JAK3	ENSG00000105639	108.013	1.56087	1.00329e-08	4.31983e-07
C10orf142	ENSG00000277288	35.111	1.55503	1.85785e-06	3.96219e-05
PRKCQ	ENSG00000065675	115.223	1.55455	5.57844e-07	1.43287e-05
ST6GALNAC2	ENSG00000070731	20.7338	1.53946	1.794e-05	0.000265883
BOC	ENSG00000144857	457.676	1.53507	4.43128e-08	1.56339e-06
C1orf61	ENSG00000125462	76.5465	1.53381	2.18542e-06	4.49682e-05
LGI2	ENSG00000153012	363.927	1.5321	3.22874e-07	9.05836e-06
ISM1	ENSG00000101230	100.196	1.52943	9.59312e-06	0.000158794
CASP14	ENSG00000105141	146.807	1.51648	7.65855e-08	2.55386e-06
ALX1	ENSG00000180318	21.5316	1.5157	3.04634e-05	0.000412123
MFAP2	ENSG00000117122	695.732	1.50981	5.09832e-09	2.36357e-07
COL6A3	ENSG00000163359	110.33	1.48189	1.95555e-05	0.000285649
NES	ENSG00000132688	428.077	1.46995	1.74655e-07	5.32226e-06
UNC5B	ENSG00000107731	313.952	1.44538	7.31036e-06	0.000126463
SLC38A3	ENSG00000188338	93.5117	1.44447	1.04479e-05	0.000169552
SFN	ENSG00000175793	727.015	1.44232	7.08822e-25	4.14552e-22
AKR1C1	ENSG00000187134	176.651	1.4389	1.05457e-10	7.22331e-09
PREX1	ENSG00000124126	131.234	1.43705	2.93978e-05	0.000399128
SNAI2	ENSG00000019549	365.998	1.42731	8.87207e-05	0.00100453
GJB2	ENSG00000165474	521.783	1.41837	5.84471e-17	1.13942e-14
HAUS7	ENSG00000213397	504.801	1.41459	7.10043e-16	1.07969e-13
LGALS7	ENSG00000205076	41.2548	1.40912	0.000105485	0.00115334
ABCA4	ENSG00000198691	32.5915	1.40718	0.000107707	0.00117069
PTPRZ1	ENSG00000106278	73.7253	1.40548	5.14195e-05	0.00063984
CERCAM	ENSG00000167123	689.602	1.39975	1.29274e-17	2.8082e-15
ANXA8	ENSG00000265190	624.852	1.39951	1.3559e-08	5.60268e-07
FAM182B	ENSG00000175170	34.2501	1.39665	3.95017e-05	0.000512949
SLITRK6	ENSG00000184564	138.625	1.39111	1.4735e-07	4.5914e-06
SEMA3D	ENSG00000153993	20.0318	1.38832	0.000110485	0.00119491
FBLN7	ENSG00000144152	22.767	1.38783	0.000104178	0.00114543
SPOCD1	ENSG00000134668	44.0147	1.3846	1.07952e-05	0.000173706
SLC16A3	ENSG00000141526	137.16	1.37716	1.91901e-06	4.05962e-05
ZNF853	ENSG00000236609	17.4959	1.37028	0.000153371	0.00154447
TFEB	ENSG00000112561	138.609	1.36927	2.9185e-07	8.38917e-06
PLAGL1	ENSG00000118495	392.293	1.36363	0.000180523	0.00176643
NKX1-2	ENSG00000229544	386.351	1.36346	7.35466e-08	2.47201e-06
FSTL4	ENSG00000053108	13.2131	1.36221	0.000183939	0.00179179
FAM178B	ENSG00000168754	36.4964	1.36114	1.85829e-05	0.000273016
GRAMD2A	ENSG00000175318	35.0854	1.35454	3.3624e-05	0.000448497
TP63	ENSG00000073282	275.031	1.34132	0.000231639	0.00215827
STEAP4	ENSG00000127954	65.8342	1.33866	4.13966e-06	7.76173e-05
DSG3	ENSG00000134757	2765.13	1.33287	1.48539e-16	2.70111e-14
AQP3	ENSG00000165272	30.234	1.33139	0.000188676	0.00182507
BNC1	ENSG00000169594	27.0064	1.33101	0.000182092	0.00177721
IGFBP3	ENSG00000146674	757.426	1.33027	2.5383e-09	1.26135e-07
MXRA7	ENSG00000182534	246.969	1.32485	8.00823e-08	2.65301e-06
LAMA3	ENSG00000053747	205.651	1.32405	1.16448e-09	6.25693e-08
DOCK11	ENSG00000147251	55.9353	1.32133	4.88985e-05	0.000612479
MXRA5	ENSG00000101825	102.055	1.31945	7.6673e-05	0.000894087
PLEKHG4	ENSG00000196155	1133.33	1.31429	3.46096e-11	2.56719e-09
MMP10	ENSG00000166670	108.307	1.31418	0.000115494	0.00122154
GPR26	ENSG00000154478	23.1087	1.31224	0.000186523	0.00181115
CD109	ENSG00000156535	1733.04	1.30784	5.20882e-19	1.44799e-16
CACNA2D1	ENSG00000153956	15.721	1.30563	0.000337409	0.00295034
PTHLH	ENSG00000087494	150.515	1.29474	5.00812e-05	0.000626778
DNAJB1	ENSG00000132002	3726.66	1.29124	2.15196e-09	1.08353e-07
TGFB1	ENSG00000105329	134.222	1.28894	3.65022e-07	1.00371e-05
LAMB2	ENSG00000172037	3228.67	1.28578	3.89385e-19	1.16098e-16
MAP3K4	ENSG00000085511	968.803	1.28286	4.85803e-17	9.59367e-15
TBKBP1	ENSG00000198933	55.6834	1.28062	0.000135012	0.00138903
NAP1L3	ENSG00000186310	54.4587	1.27216	0.00047278	0.00390076
C5orf38	ENSG00000186493	40.5169	1.27131	0.00029244	0.00261887
FUT9	ENSG00000172461	34.6886	1.26935	0.000482383	0.00396878
ADM	ENSG00000148926	266.929	1.26549	6.75083e-05	0.000802604
ECI2	ENSG00000198721	391.523	1.26309	1.35325e-08	5.60268e-07
KRT75	ENSG00000170454	15.1236	1.26256	0.000485208	0.00398815
CRTAP	ENSG00000170275	769.466	1.26085	3.61054e-20	1.22004e-17
SESN1	ENSG00000080546	1244.62	1.2549	1.2807e-06	2.87232e-05
GABRA5	ENSG00000186297	1487.07	1.2475	1.30492e-14	1.72545e-12
ANKRD13B	ENSG00000198720	298.664	1.24348	3.19256e-06	6.26401e-05
S100A2	ENSG00000196754	1671.75	1.24277	0.000595676	0.00472324
TWSG1	ENSG00000128791	335.12	1.24147	9.52448e-09	4.14983e-07
GLP1R	ENSG00000112164	390.711	1.24095	2.18994e-07	6.51667e-06
ECSIT	ENSG00000130159	543.759	1.23967	4.63862e-07	1.21194e-05
CKMT1A	ENSG00000223572	239.466	1.23633	2.98128e-07	8.5213e-06
SESN3	ENSG00000149212	1582.72	1.23366	2.25222e-08	8.67019e-07
GSTM1	ENSG00000134184	265.409	1.22914	1.11841e-05	0.00017864
BRINP2	ENSG00000198797	10.2865	1.22838	0.000564153	0.00451738
PDK2	ENSG00000005882	207.622	1.22525	7.58172e-09	3.421e-07
PDZRN3	ENSG00000121440	244.52	1.22114	4.03679e-09	1.92425e-07
FSTL1	ENSG00000163430	82.7796	1.22092	3.96854e-06	7.52438e-05
ITPRIP	ENSG00000148841	712.656	1.22084	1.85903e-20	6.73056e-18
FAM92A	ENSG00000188343	242.916	1.21873	2.86406e-08	1.06222e-06
GRM4	ENSG00000124493	445.912	1.20344	0.000929007	0.00674098
PTGS1	ENSG00000095303	250.581	1.20327	4.09179e-06	7.70047e-05
RASSF10	ENSG00000189431	115.886	1.20227	0.000731369	0.00557174
CPA4	ENSG00000128510	123.935	1.20142	0.000113553	0.00121194
TAPT1	ENSG00000169762	349.231	1.20049	7.64303e-06	0.000131769
EPHB2	ENSG00000133216	21.9701	1.19646	0.000781784	0.00585895
OSBPL6	ENSG00000079156	349.543	1.19529	9.93517e-06	0.000163147
ANGPTL2	ENSG00000136859	16.166	1.19412	0.00104712	0.00740238
TMEM88	ENSG00000167874	40.1811	1.19407	0.000491102	0.00402789
LRFN3	ENSG00000126243	214.552	1.19161	5.61945e-06	0.000101124
FBXO17	ENSG00000269190	200.887	1.19039	2.07208e-06	4.32804e-05
HAPLN3	ENSG00000140511	320.36	1.18997	9.92266e-06	0.000163118
ITGB2	ENSG00000160255	117.613	1.18725	1.10427e-05	0.000176752
TCEAL3	ENSG00000196507	83.1297	1.18601	5.52448e-05	0.000676915
SPON2	ENSG00000159674	156.438	1.18374	6.37344e-05	0.00076431
WNT7B	ENSG00000188064	214.279	1.18354	8.13962e-05	0.000937659
ALDH5A1	ENSG00000112294	404.664	1.18295	9.35843e-12	7.77619e-10
NT5DC4	ENSG00000144130	7.66978	1.18225	0.000778374	0.00584492
SIPA1L2	ENSG00000116991	1501.18	1.17569	6.6853e-12	5.71105e-10
PIK3R2	ENSG00000105647	4297.69	1.17464	4.26691e-13	4.42084e-11
PDK4	ENSG00000004799	864.499	1.1712	1.66752e-05	0.000249816
EREG	ENSG00000124882	138.323	1.17045	0.000788938	0.00589803
PHYH	ENSG00000107537	315.17	1.16893	3.18582e-08	1.15068e-06
LAMA4	ENSG00000112769	1621.44	1.16843	1.0856e-05	0.0001745
DCSTAMP	ENSG00000164935	9.83169	1.16797	0.000974114	0.00700349
PPP1R3C	ENSG00000119938	111.33	1.16729	0.000471445	0.00389555
SENP3-EIF4A1	ENSG00000277957	50.9479	1.16554	0.000372877	0.00319615
MEDAG	ENSG00000102802	10.0518	1.15696	0.00132042	0.00902397
SYNGR1	ENSG00000100321	392.804	1.15627	2.84812e-05	0.000389465
KDELC1	ENSG00000134901	119.554	1.15523	3.96559e-05	0.000514155
SRPK3	ENSG00000184343	82.0618	1.15373	0.000680109	0.00528989
EEPD1	ENSG00000122547	193.508	1.15269	0.000266185	0.00242808
HAUS4	ENSG00000092036	215.474	1.15087	3.05599e-10	1.85878e-08
ENO2	ENSG00000111674	369.961	1.14867	8.60561e-08	2.83854e-06
MNS1	ENSG00000138587	154.155	1.1458	0.000210198	0.00199144
PLXND1	ENSG00000004399	878.156	1.14506	3.77481e-05	0.000493125
THSD7A	ENSG00000005108	81.4553	1.14293	0.000219064	0.00205623
ACP7	ENSG00000183760	25.3845	1.14243	0.00123402	0.00854096
SLC26A6	ENSG00000225697	453.452	1.14029	9.46573e-15	1.2626e-12
TFPI2	ENSG00000105825	132.813	1.14019	0.000113806	0.00121194
GSTM4	ENSG00000168765	216.108	1.13878	2.11971e-07	6.32005e-06
WISP1	ENSG00000104415	81.7286	1.1365	0.000286476	0.00257456
DMXL2	ENSG00000104093	621.396	1.12779	3.2133e-09	1.56607e-07
GPT	ENSG00000167701	103.496	1.12729	3.20498e-06	6.27218e-05
QARS	ENSG00000172053	5113.1	1.1263	1.40006e-21	6.08267e-19
FBXO27	ENSG00000161243	145.563	1.12343	1.97875e-05	0.000288483
MEST	ENSG00000106484	19.3439	1.12229	0.00198995	0.0124318
ARMCX4	ENSG00000196440	96.2773	1.1141	3.27208e-05	0.000437602
DMKN	ENSG00000161249	1673.84	1.10557	1.15328e-05	0.000183057
SAT1	ENSG00000130066	1501.43	1.10413	1.29081e-11	1.05527e-09
AVPI1	ENSG00000119986	172.307	1.10068	6.63917e-06	0.000116308
GOLGA8N	ENSG00000232653	76.1089	1.09728	0.000690859	0.0053516
LFNG	ENSG00000106003	77.4758	1.09447	0.000369245	0.00317038
SERPINA1	ENSG00000197249	146.335	1.09133	0.000595763	0.00472324
TK2	ENSG00000166548	606.073	1.08993	4.29715e-11	3.14147e-09
EGFLAM	ENSG00000164318	72.1011	1.08802	0.000112433	0.00120511
TTC38	ENSG00000075234	645.223	1.08066	2.78229e-13	3.02197e-11
CLMP	ENSG00000166250	1536.62	1.07959	1.30217e-11	1.05886e-09
ARHGAP4	ENSG00000089820	108.082	1.07854	2.1114e-05	0.000305189
CXorf57	ENSG00000147231	13.07	1.0755	0.00243763	0.0145645
MVB12B	ENSG00000196814	100.629	1.07382	2.55536e-05	0.000356157
RAD50	ENSG00000113522	622.121	1.07357	6.70667e-07	1.65824e-05
ARRDC3	ENSG00000113369	1235.38	1.07115	1.54606e-08	6.25248e-07
C6orf223	ENSG00000181577	33.8549	1.06761	0.00110423	0.00773774
SEC23A	ENSG00000100934	336.789	1.06472	2.12357e-10	1.318e-08
STAG3	ENSG00000066923	920.277	1.06377	1.49111e-10	9.94467e-09
CRTC3	ENSG00000140577	328.931	1.06332	1.64755e-05	0.000247068
GABRE	ENSG00000102287	1294.13	1.06128	8.80427e-07	2.09184e-05
SLC43A1	ENSG00000149150	57.7456	1.06103	0.000840089	0.00619214
BMP2	ENSG00000125845	800.818	1.06059	3.15416e-08	1.14196e-06
PM20D2	ENSG00000146281	937.522	1.05796	1.21356e-10	8.16522e-09
TNS4	ENSG00000131746	42.5526	1.05629	0.00239413	0.0143653
SERPINA3	ENSG00000196136	195.863	1.05587	0.00010535	0.00115331
SVIL	ENSG00000197321	5122.79	1.0551	1.87993e-16	3.28578e-14
CIB2	ENSG00000136425	158.246	1.05131	0.000113773	0.00121194
ARRDC5	ENSG00000205784	7.22889	1.05122	0.00283674	0.0163559
UCN2	ENSG00000145040	12.5143	1.05091	0.00356295	0.0195237
TRIM29	ENSG00000137699	772.192	1.04678	6.78302e-08	2.31261e-06
CYP24A1	ENSG00000019186	98.5836	1.04669	0.00162796	0.0106152
LTBP4	ENSG00000090006	1133.5	1.04622	8.6174e-18	1.927e-15
RGPD2	ENSG00000185304	67.996	1.04536	0.00276264	0.016036
ARHGAP23	ENSG00000275832	74.7726	1.04513	0.0023041	0.0139531
TFCP2L1	ENSG00000115112	5442.09	1.04269	2.17581e-06	4.48813e-05
S100A4	ENSG00000196154	1734.38	1.04252	0.00375763	0.020334
ANXA8L1	ENSG00000264230	304.094	1.04066	8.75389e-06	0.000147738
HPGD	ENSG00000164120	31.127	1.03541	0.00397135	0.0212101
NT5E	ENSG00000135318	44.5651	1.035	0.0011778	0.0081929
PRKD1	ENSG00000184304	63.3142	1.03374	0.000884449	0.00644418
SCCPDH	ENSG00000143653	296.266	1.03013	1.14746e-05	0.000182323
EDNRA	ENSG00000151617	10.185	1.02625	0.0039221	0.0210294
TRIM55	ENSG00000147573	21.9796	1.02198	0.00407455	0.0216203
FOS	ENSG00000170345	218.057	1.02011	0.00203889	0.0126751
HOMER3	ENSG00000051128	1926.79	1.01982	9.89038e-09	4.28471e-07
IL17D	ENSG00000172458	222.276	1.01893	2.97245e-08	1.09176e-06
ZNF99	ENSG00000213973	19.1108	1.01835	0.00452536	0.0233659
COMTD1	ENSG00000165644	200.169	1.01752	9.40881e-07	2.21471e-05
GPHN	ENSG00000171723	371.413	1.01302	2.58059e-08	9.76129e-07
TTLL11	ENSG00000175764	46.7993	1.00825	0.00182744	0.0116513
ACADSB	ENSG00000196177	498.922	1.00787	3.84156e-10	2.29077e-08
CCDC129	ENSG00000180347	15.1325	1.00574	0.00532278	0.026459
FAM95C	ENSG00000283486	255.398	1.00559	3.21275e-05	0.000431183
KRT17	ENSG00000128422	6804.64	1.00457	8.77658e-08	2.88867e-06
CCNG1	ENSG00000113328	900.238	1.00341	4.27373e-13	4.42084e-11
KCP	ENSG00000135253	33.7541	1.00326	0.002598	0.0153002
G0S2	ENSG00000123689	62.2702	-1.00202	0.000828178	0.0061311
HERC6	ENSG00000138642	508.591	-1.00227	3.83978e-07	1.04638e-05
TMEM211	ENSG00000206069	23.1899	-1.00316	0.00474694	0.0242384
ASPDH	ENSG00000204653	21.7257	-1.00493	0.00413966	0.0218568
ATXN1	ENSG00000124788	1036.57	-1.00618	3.86719e-07	1.05196e-05
SLC23A3	ENSG00000213901	144.261	-1.00664	0.000180316	0.00176588
PAX6	ENSG00000007372	12.7993	-1.00673	0.00517297	0.0259177
H1F0	ENSG00000189060	1120.32	-1.007	3.52732e-06	6.80665e-05
PLXNA2	ENSG00000076356	94.1796	-1.00862	0.00556329	0.0273506
PBX1	ENSG00000185630	2165.64	-1.00971	7.18889e-11	5.03753e-09
S100A10	ENSG00000197747	6070.14	-1.0105	1.15428e-08	4.88913e-07
OLFML2A	ENSG00000185585	183.826	-1.01066	0.00325675	0.0181666
ADAM28	ENSG00000042980	629.207	-1.01303	1.2069e-12	1.16153e-10
C2CD4D	ENSG00000225556	39.5141	-1.01395	0.00188786	0.0119629
MASP2	ENSG00000009724	64.6268	-1.01603	0.000181523	0.00177393
NAV2	ENSG00000166833	2235.86	-1.01718	1.55991e-08	6.29177e-07
SLC15A2	ENSG00000163406	155.829	-1.01816	1.81812e-06	3.89384e-05
SCGB2A1	ENSG00000124939	7.13988	-1.01936	0.00213565	0.0131464
LIMA1	ENSG00000050405	562.713	-1.02248	3.07389e-08	1.1209e-06
AES	ENSG00000104964	4116.34	-1.02275	8.99014e-11	6.21382e-09
COL5A1	ENSG00000130635	191.1	-1.02288	0.00461918	0.0237134
EPS8L2	ENSG00000177106	611.305	-1.0236	1.59349e-05	0.00023967
USP2	ENSG00000036672	91.0611	-1.02408	0.000619704	0.00488756
S100A11	ENSG00000163191	17604.9	-1.02472	4.31171e-09	2.02984e-07
F11R	ENSG00000158769	12299.9	-1.02617	7.36421e-06	0.00012725
LRRN1	ENSG00000175928	1062.44	-1.02632	9.39414e-06	0.000156459
ISL2	ENSG00000159556	10.3677	-1.02638	0.003511	0.0192877
ADH6	ENSG00000172955	71.6453	-1.02658	0.000183928	0.00179179
MYCL	ENSG00000116990	223.54	-1.02658	4.44074e-05	0.000562247
STAC	ENSG00000144681	247.582	-1.02684	0.000350117	0.00303355
IDH1	ENSG00000138413	1135.86	-1.02833	1.48234e-05	0.00022563
SMIM22	ENSG00000267795	206.179	-1.03073	2.24164e-05	0.000318862
H2BFS	ENSG00000234289	18.9773	-1.03076	0.00381664	0.0205801
CU639417.1	ENSG00000274559	18.9773	-1.03076	0.00381664	0.0205801
NHLH1	ENSG00000171786	25.3463	-1.03147	0.00369279	0.0200473
DDX60L	ENSG00000181381	1594.25	-1.03262	2.80825e-10	1.72187e-08
IL4I1	ENSG00000104951	55.5092	-1.03312	0.00372127	0.0201731
GAL	ENSG00000069482	187.937	-1.03457	0.00128109	0.00880262
MYADM	ENSG00000179820	1475.42	-1.03486	0.00406505	0.0215903
SP140L	ENSG00000185404	426.759	-1.03619	3.29208e-09	1.59934e-07
C1orf21	ENSG00000116667	594.404	-1.03647	2.01533e-05	0.00029247
KLF2	ENSG00000127528	37.0441	-1.03769	0.00143467	0.00962734
PCDHB9	ENSG00000177839	62.2799	-1.0378	0.000371729	0.00318991
LPXN	ENSG00000110031	253.192	-1.0378	3.6845e-05	0.000483821
MAP1B	ENSG00000131711	754.993	-1.03873	8.24767e-08	2.72639e-06
PHLDB2	ENSG00000144824	395.735	-1.04004	3.28702e-07	9.18794e-06
DNM3	ENSG00000197959	428.33	-1.0405	1.54136e-06	3.37723e-05
COL9A2	ENSG00000049089	569.229	-1.0407	7.02724e-08	2.38799e-06
SPAG17	ENSG00000155761	27.5208	-1.04428	0.00386839	0.0207927
CGN	ENSG00000143375	811.231	-1.04595	1.02887e-05	0.000167685
QPRT	ENSG00000103485	792.564	-1.04689	1.281e-05	0.0002004
CTSS	ENSG00000163131	87.2864	-1.04999	8.42353e-05	0.000963069
DCDC1	ENSG00000170959	21.4238	-1.05105	0.00373867	0.020253
LINGO3	ENSG00000220008	8.20963	-1.05181	0.00159112	0.0103993
GPRC5D	ENSG00000111291	133.041	-1.05294	4.06921e-07	1.0971e-05
SNX32	ENSG00000172803	72.1681	-1.05308	0.000184716	0.00179821
HIST1H4I	ENSG00000276180	156.113	-1.05396	0.000109134	0.00118346
KCNMB1	ENSG00000145936	75.1887	-1.05505	0.002223	0.0135755
CEL	ENSG00000170835	85.5136	-1.05526	0.000106315	0.0011597
FBLN2	ENSG00000163520	157.335	-1.0556	0.00147142	0.00980084
KIF25	ENSG00000125337	81.6916	-1.05825	0.000326699	0.00287155
ZNF433	ENSG00000197647	13.8465	-1.06125	0.00282921	0.0163206
FRMD4B	ENSG00000114541	266.698	-1.06138	5.7972e-06	0.000103881
GBGT1	ENSG00000148288	75.1846	-1.06298	0.000647913	0.0050863
CCL5	ENSG00000271503	93.0644	-1.06356	0.00157137	0.0103081
FAM124B	ENSG00000124019	35.3879	-1.06371	0.000971	0.00698771
UBA7	ENSG00000182179	363.019	-1.07068	2.08797e-10	1.30122e-08
HCN4	ENSG00000138622	13.2063	-1.07136	0.00307066	0.0173901
PKIB	ENSG00000135549	380.037	-1.07301	8.12615e-05	0.000936818
KALRN	ENSG00000160145	581.49	-1.07394	5.25256e-06	9.56533e-05
FAM19A4	ENSG00000163377	11.5057	-1.07413	0.00250001	0.0148439
MTUS2	ENSG00000132938	11.5384	-1.07429	0.00305905	0.0173437
SP110	ENSG00000135899	245.739	-1.07615	4.35928e-09	2.0459e-07
LHFPL5	ENSG00000197753	115.693	-1.07616	1.84269e-06	3.93538e-05
ZNF439	ENSG00000171291	99.8756	-1.07713	0.00267729	0.0156326
FYN	ENSG00000010810	102.075	-1.07975	0.00207602	0.0128586
RETREG1	ENSG00000154153	134.736	-1.08236	7.96928e-05	0.000922229
NRIP3	ENSG00000175352	248.458	-1.0844	1.6669e-06	3.60041e-05
PIEZO2	ENSG00000154864	114.331	-1.0851	0.00256998	0.0151679
BCL2	ENSG00000171791	374.517	-1.08518	3.69323e-06	7.05879e-05
PLEKHA6	ENSG00000143850	604.498	-1.08537	5.99134e-07	1.51588e-05
TCN1	ENSG00000134827	515.416	-1.08827	0.00271446	0.0158025
RASSF5	ENSG00000266094	231.296	-1.08864	6.56346e-05	0.000783391
SOBP	ENSG00000112320	473.788	-1.08878	7.60221e-08	2.54064e-06
SHOX2	ENSG00000168779	81.6525	-1.08911	0.000339099	0.00296001
SAMD9L	ENSG00000177409	373.585	-1.09007	1.33039e-05	0.00020685
SEMA4D	ENSG00000187764	138.162	-1.09078	2.23146e-06	4.57299e-05
EBI3	ENSG00000105246	7.39641	-1.09144	0.000958842	0.00692644
PDCD1LG2	ENSG00000197646	25.9883	-1.09241	0.00264946	0.0155072
CSTB	ENSG00000160213	12286.2	-1.09272	0.00102989	0.00733167
SORBS2	ENSG00000154556	460.865	-1.09285	0.00157869	0.0103339
UNC5C	ENSG00000182168	385.405	-1.09342	0.00268715	0.0156647
CLDN10	ENSG00000134873	263.658	-1.09349	0.000621871	0.00489703
PIANP	ENSG00000139200	15.5448	-1.09353	0.00255997	0.0151249
CXCL2	ENSG00000081041	22.698	-1.09399	0.00257798	0.0152
HIST1H3D	ENSG00000282988	20.2965	-1.09835	0.00257055	0.0151679
CACNA1A	ENSG00000141837	270.651	-1.09877	1.78507e-05	0.000264818
STUM	ENSG00000203685	15.2131	-1.09937	0.00170461	0.0109971
GLB1L	ENSG00000163521	414.447	-1.09977	1.11371e-13	1.26381e-11
LAMB4	ENSG00000091128	11.5016	-1.0998	0.00247096	0.0147173
GADD45B	ENSG00000099860	159.858	-1.10029	1.32054e-05	0.000205738
FAM105A	ENSG00000145569	33.0904	-1.10269	0.000753808	0.00570267
CTAGE15	ENSG00000271079	7.39203	-1.10279	0.000875283	0.00638961
TTC39A	ENSG00000085831	265.707	-1.10416	8.03116e-06	0.000137835
CCNA1	ENSG00000133101	347.89	-1.1059	6.37442e-06	0.000112242
LYPD1	ENSG00000150551	27.3393	-1.10635	0.00237373	0.0142951
KCNC3	ENSG00000131398	256.935	-1.10837	0.0023488	0.0141674
ZFHX3	ENSG00000140836	126.395	-1.11052	6.0569e-07	1.52992e-05
LAT2	ENSG00000086730	95.3144	-1.11063	6.12741e-06	0.00010872
LZTS1	ENSG00000061337	246.749	-1.1115	5.41707e-05	0.000668061
HIST2H2AA4	ENSG00000272196	72.7671	-1.11468	0.000672008	0.00524297
SMTNL1	ENSG00000214872	7.26378	-1.11541	0.00124196	0.00858808
FYB1	ENSG00000082074	1234.54	-1.11598	9.81405e-09	4.26379e-07
SLC45A4	ENSG00000022567	671.456	-1.11892	1.27007e-13	1.43057e-11
PDGFRL	ENSG00000104213	546.654	-1.11919	4.17477e-06	7.81792e-05
OAS1	ENSG00000089127	35.4399	-1.12295	0.00201288	0.0125339
NEURL1B	ENSG00000214357	61.9343	-1.12456	0.000225236	0.00210445
PARP14	ENSG00000173193	1010.57	-1.12649	4.24357e-07	1.13581e-05
WIPF1	ENSG00000115935	68.3983	-1.1271	0.000710322	0.00545513
IL6R	ENSG00000160712	152.4	-1.12759	3.83979e-07	1.04638e-05
AC108941.2	ENSG00000284695	11.9613	-1.12785	0.00145139	0.00971383
XG	ENSG00000124343	26.0925	-1.12793	0.00179608	0.011485
HIST1H2BJ	ENSG00000124635	16.1536	-1.12795	0.00195864	0.0122766
USP40	ENSG00000085982	755.249	-1.12861	3.61213e-15	5.1817e-13
TNFRSF9	ENSG00000049249	69.2318	-1.12892	2.13391e-05	0.000307566
HEG1	ENSG00000173706	320.574	-1.12937	6.8524e-09	3.12906e-07
ATAD3C	ENSG00000215915	69.5908	-1.13005	0.000592741	0.00470418
IFITM3	ENSG00000142089	643.249	-1.13087	2.9139e-06	5.8148e-05
TM4SF18	ENSG00000163762	248.106	-1.13242	0.000267132	0.00243526
PNKD	ENSG00000127838	1461.14	-1.13336	6.45279e-13	6.54141e-11
XAF1	ENSG00000132530	245.396	-1.13338	2.09827e-05	0.000303581
TMEM38A	ENSG00000072954	483.707	-1.13433	6.39003e-08	2.19338e-06
RAMP1	ENSG00000132329	64.234	-1.13602	0.000965647	0.00696237
ARHGAP45	ENSG00000180448	621.108	-1.13874	1.31435e-16	2.43732e-14
SLC29A4	ENSG00000164638	111.055	-1.1391	3.63689e-06	6.99147e-05
ALPL	ENSG00000162551	16.0476	-1.1432	0.00165071	0.0107177
PLCH2	ENSG00000149527	409.618	-1.14477	9.08557e-07	2.15195e-05
ZNF559-ZNF177	ENSG00000270011	25.9944	-1.14509	0.0010926	0.00767395
ATP2A3	ENSG00000074370	45.8764	-1.1514	0.000588549	0.0046758
KRT80	ENSG00000167767	601.896	-1.15225	3.8562e-06	7.32052e-05
EPHA7	ENSG00000135333	25.1342	-1.15275	0.00154386	0.0101671
HJURP	ENSG00000123485	1164.57	-1.15672	2.63148e-11	1.99076e-09
SKIV2L	ENSG00000204351	120.799	-1.15691	2.70649e-07	7.89922e-06
BICDL1	ENSG00000135127	283.531	-1.15715	1.92829e-06	4.06368e-05
PLEKHA2	ENSG00000169499	387.452	-1.15857	3.17621e-06	6.23998e-05
SLCO5A1	ENSG00000137571	556.387	-1.15888	0.00131427	0.00899004
C1R	ENSG00000159403	1091.52	-1.15942	3.44599e-12	3.07494e-10
MUC1	ENSG00000185499	106.918	-1.16108	0.000557421	0.00447762
OPRD1	ENSG00000116329	122.785	-1.1612	0.000102094	0.00112987
PTPRB	ENSG00000127329	35.5694	-1.16155	0.000970761	0.00698771
FAM89A	ENSG00000182118	139.296	-1.16189	1.09836e-05	0.000176178
TMEM116	ENSG00000198270	265.963	-1.16199	9.36746e-07	2.2084e-05
ADAMTS4	ENSG00000158859	138.622	-1.16256	2.456e-05	0.00034452
ENPP6	ENSG00000164303	42.1188	-1.1633	0.000912782	0.00663468
LAMP3	ENSG00000078081	117.8	-1.16363	1.33597e-05	0.000207293
TNFAIP8L1	ENSG00000185361	283.029	-1.16445	1.42568e-08	5.84336e-07
SNX31	ENSG00000174226	13.4715	-1.16517	0.00108358	0.00761409
AC106782.1	ENSG00000258130	105.221	-1.16663	0.00018035	0.00176588
UGT2B7	ENSG00000171234	33.6263	-1.16866	0.00127029	0.00875214
COL28A1	ENSG00000215018	151.553	-1.16887	1.82867e-06	3.91094e-05
PNMA6A	ENSG00000235961	42.5346	-1.169	0.000876654	0.00639655
ADAM8	ENSG00000151651	588.19	-1.16919	1.35935e-05	0.00020985
OBP2A	ENSG00000122136	18.1868	-1.17116	0.001286	0.00882443
DMRTA2	ENSG00000142700	15.4177	-1.17313	0.00106998	0.00753248
KCNQ3	ENSG00000184156	332.964	-1.17328	0.000128139	0.00133093
AC068946.1	ENSG00000280537	122.661	-1.17548	4.45546e-07	1.17417e-05
SLC12A7	ENSG00000113504	4578.7	-1.1782	3.74195e-14	4.58872e-12
NCAM2	ENSG00000154654	30.2903	-1.17825	0.000549589	0.00442875
ECM1	ENSG00000143369	195.389	-1.18	1.00614e-06	2.3441e-05
GIMAP2	ENSG00000106560	112.526	-1.18478	2.95529e-06	5.87426e-05
EPPK1	ENSG00000261150	996.833	-1.18551	2.61342e-07	7.64225e-06
PARP9	ENSG00000138496	311.918	-1.18617	5.86717e-06	0.000104648
CDH19	ENSG00000071991	2785.11	-1.1866	2.45167e-09	1.22632e-07
NOXA1	ENSG00000188747	63.6473	-1.18916	0.000202745	0.00193409
PRSS12	ENSG00000164099	507.451	-1.18949	1.96332e-05	0.000286509
DPP10	ENSG00000175497	48.3826	-1.19015	0.000860193	0.00630366
TBX1	ENSG00000184058	401.027	-1.19041	2.84638e-05	0.000389465
ECM2	ENSG00000106823	22.1921	-1.19043	0.000758193	0.00572731
CXCL3	ENSG00000163734	47.5783	-1.19105	0.00048901	0.00401384
ITGBL1	ENSG00000198542	69.4941	-1.19109	0.000111842	0.00120104
TM4SF1	ENSG00000169908	4321.56	-1.19123	9.77077e-10	5.36369e-08
PRG2	ENSG00000186652	18.4288	-1.1929	0.000997515	0.00715145
STOX2	ENSG00000173320	277.08	-1.19303	3.40095e-05	0.000452845
STYK1	ENSG00000060140	401.633	-1.19387	4.44799e-12	3.93233e-10
INA	ENSG00000148798	23.4401	-1.19393	0.000859926	0.00630366
PID1	ENSG00000153823	54.6122	-1.196	0.000699106	0.00539625
DKK1	ENSG00000107984	1582.49	-1.1966	0.000935312	0.00677901
DEUP1	ENSG00000165325	11.9304	-1.19662	0.000575908	0.0045994
ADAP1	ENSG00000105963	77.7086	-1.19688	0.000268983	0.0024448
SMCO4	ENSG00000166002	127.494	-1.19716	3.68519e-07	1.0115e-05
SERPING1	ENSG00000149131	14.5491	-1.19832	0.000776183	0.00583134
GALNT9	ENSG00000182870	20.6203	-1.20009	0.000841717	0.00619814
C8orf46	ENSG00000169085	173.345	-1.20192	0.000431502	0.0036191
CPLX1	ENSG00000168993	8.44836	-1.2057	0.000543096	0.00438339
RNF152	ENSG00000176641	45.4513	-1.20674	0.000395932	0.00335097
GBP1	ENSG00000117228	1626.04	-1.2115	5.24406e-08	1.83735e-06
SORCS1	ENSG00000108018	409.909	-1.21162	0.000396008	0.00335097
HERC5	ENSG00000138646	280.631	-1.21302	1.08697e-05	0.000174536
EBF4	ENSG00000088881	81.8423	-1.21374	0.000722857	0.00551795
COL4A2	ENSG00000134871	10575.6	-1.21377	1.2321e-22	5.67739e-20
MYH14	ENSG00000105357	254.717	-1.2148	0.000722849	0.00551795
C1orf228	ENSG00000198520	68.5516	-1.2153	0.00012392	0.0012924
SCRG1	ENSG00000164106	98.9868	-1.21567	3.11898e-07	8.79911e-06
FAM19A3	ENSG00000184599	1086.13	-1.21678	1.66959e-08	6.66345e-07
WNT4	ENSG00000162552	173.84	-1.21783	0.000168183	0.00166823
NFATC1	ENSG00000131196	773.429	-1.21797	1.4679e-07	4.58335e-06
ERO1B	ENSG00000086619	51.1141	-1.21799	0.000814627	0.00605436
DLC1	ENSG00000164741	45.8787	-1.21873	0.000387803	0.00329622
KANK4	ENSG00000132854	245.291	-1.22483	6.66641e-05	0.000794432
SLC2A14	ENSG00000173262	77.886	-1.22587	0.00019276	0.00185513
AMY1B	ENSG00000174876	158.004	-1.22634	3.58696e-05	0.000473466
NCALD	ENSG00000104490	1340.98	-1.22694	1.29075e-08	5.39712e-07
ST6GALNAC5	ENSG00000117069	498.535	-1.22767	3.97952e-10	2.35458e-08
MGAM2	ENSG00000257743	736.085	-1.22926	3.70448e-13	3.93646e-11
NRTN	ENSG00000171119	303.896	-1.23056	1.92949e-06	4.06368e-05
PGGHG	ENSG00000142102	3565.53	-1.23143	1.21804e-07	3.89107e-06
IRAK3	ENSG00000090376	56.8311	-1.23145	1.69966e-05	0.00025438
BAIAP3	ENSG00000007516	71.7224	-1.23291	2.61335e-05	0.000361588
MGLL	ENSG00000074416	42.9409	-1.23315	0.000583841	0.00464324
IL12RB1	ENSG00000096996	335.874	-1.23368	1.77074e-08	7.01195e-07
MOB3A	ENSG00000172081	1037.37	-1.23629	1.38575e-13	1.5494e-11
KISS1	ENSG00000170498	21.2333	-1.23953	0.000489125	0.00401384
TNFAIP2	ENSG00000185215	3991.86	-1.24025	1.63464e-11	1.26818e-09
NCCRP1	ENSG00000188505	517.385	-1.24056	2.42067e-05	0.000341138
ITGA7	ENSG00000135424	754.851	-1.24143	1.15007e-12	1.11389e-10
GJB3	ENSG00000188910	1026.22	-1.24182	2.49417e-18	6.32105e-16
ATG16L1	ENSG00000085978	502.428	-1.24364	1.33437e-11	1.07357e-09
PARP8	ENSG00000151883	249.692	-1.25326	0.000107489	0.00116916
FETUB	ENSG00000090512	29.7592	-1.2533	0.000223141	0.00208805
CSF2RA	ENSG00000198223	26.853	-1.25369	0.000419966	0.00353795
VSTM5	ENSG00000214376	68.3048	-1.25671	0.00012945	0.00133997
OASL	ENSG00000135114	175.904	-1.25673	4.66993e-06	8.63879e-05
PRR5L	ENSG00000135362	64.3773	-1.25973	4.16682e-05	0.000536824
COL22A1	ENSG00000169436	729.775	-1.2604	4.07937e-06	7.6866e-05
FDCSP	ENSG00000181617	306156	-1.2674	4.86745e-21	2.00039e-18
LAMC3	ENSG00000050555	24.3788	-1.27178	0.000470689	0.00389311
CDKN2A	ENSG00000147889	2758.48	-1.27233	7.44754e-24	4.04455e-21
BCL2L14	ENSG00000121380	441.476	-1.2727	2.68156e-08	1.01181e-06
PELI2	ENSG00000139946	75.2893	-1.27296	9.64377e-07	2.26651e-05
WT1	ENSG00000184937	98.907	-1.27381	8.31545e-06	0.000142073
GPR137B	ENSG00000077585	164.398	-1.27433	6.25616e-05	0.00075262
CREB3L1	ENSG00000157613	24.7264	-1.27626	0.000331273	0.00290671
SFTPD	ENSG00000133661	18.5431	-1.27751	0.000335835	0.00293996
AQP2	ENSG00000167580	11.1041	-1.27823	0.000433207	0.00362939
ITGA9	ENSG00000144668	93.5405	-1.27953	3.0833e-05	0.000416753
SNCA	ENSG00000145335	132.809	-1.28043	1.16543e-08	4.92265e-07
FAM181B	ENSG00000182103	15.8752	-1.28054	0.000420299	0.0035388
STAR	ENSG00000147465	917.074	-1.28104	2.7808e-16	4.7511e-14
TSPAN11	ENSG00000110900	284.435	-1.28667	3.48029e-07	9.67721e-06
SLC36A4	ENSG00000180773	89.2113	-1.28725	0.000382617	0.00327042
GABBR2	ENSG00000136928	252.819	-1.28768	0.000124077	0.00129316
DYSF	ENSG00000135636	754.834	-1.28772	3.00398e-06	5.93227e-05
ODAM	ENSG00000109205	24315.2	-1.28792	0.000120875	0.00126499
PHLDA1	ENSG00000139289	2965.94	-1.28829	6.22442e-09	2.85947e-07
DENND3	ENSG00000105339	321.677	-1.28948	3.05298e-07	8.6773e-06
LEMD1	ENSG00000186007	255.675	-1.2905	2.72699e-06	5.47053e-05
CTSL	ENSG00000135047	97.7396	-1.29086	5.05976e-05	0.0006322
IQSEC3	ENSG00000120645	51.7717	-1.29123	0.000391519	0.00332408
LGR5	ENSG00000139292	22297.7	-1.29145	1.15658e-10	7.85134e-09
MATN4	ENSG00000124159	22.5778	-1.29173	0.000225312	0.00210445
CYB5R2	ENSG00000166394	2367.18	-1.29326	1.61448e-25	1.02291e-22
TUFT1	ENSG00000143367	501.689	-1.29351	2.46746e-07	7.27199e-06
KCNN3	ENSG00000143603	27.1324	-1.29469	0.000299408	0.00267024
FAM222A	ENSG00000139438	89.8363	-1.29646	4.25036e-07	1.13581e-05
CDH7	ENSG00000081138	38.1754	-1.29703	0.000110994	0.00119616
A2M	ENSG00000175899	34484.1	-1.29844	1.43819e-10	9.63395e-09
SULT1E1	ENSG00000109193	332.456	-1.29916	1.31436e-05	0.000204986
TOX2	ENSG00000124191	32.8251	-1.2998	0.000162897	0.00162554
MMP8	ENSG00000118113	18.4933	-1.30141	0.000244172	0.00226077
MARK1	ENSG00000116141	400.077	-1.30415	2.93656e-08	1.08119e-06
SSPO	ENSG00000197558	20.678	-1.30831	0.000316665	0.00279954
BEND7	ENSG00000165626	18.8086	-1.31021	0.000279192	0.00252101
GSDMC	ENSG00000147697	53.618	-1.31131	0.000134285	0.00138248
S100B	ENSG00000160307	1808.12	-1.31663	7.80196e-11	5.41719e-09
AARD	ENSG00000205002	502.896	-1.3172	2.0295e-09	1.02527e-07
MMP17	ENSG00000198598	27.1102	-1.32082	0.000163128	0.00162657
HLA-DRB1	ENSG00000196126	21.1091	-1.3261	0.000264245	0.00241618
PLEKHA7	ENSG00000166689	148.994	-1.3263	1.39418e-06	3.09461e-05
COL8A1	ENSG00000144810	364.971	-1.32751	5.26992e-11	3.76218e-09
TMEM63A	ENSG00000196187	4165.55	-1.33109	3.72781e-13	3.93646e-11
RAC2	ENSG00000128340	359.294	-1.33503	3.20198e-10	1.93981e-08
AOC3	ENSG00000131471	99.7779	-1.33753	1.22968e-06	2.78022e-05
RBPMS	ENSG00000157110	2161.64	-1.33799	1.60798e-10	1.05392e-08
C12orf56	ENSG00000185306	25.9095	-1.3396	0.0002182	0.00205089
FAT2	ENSG00000086570	366.925	-1.34069	8.6879e-09	3.82004e-07
GPSM1	ENSG00000160360	119.538	-1.34331	2.12775e-05	0.000306969
DNAH11	ENSG00000105877	36.31	-1.34385	0.000123645	0.00129043
PXDNL	ENSG00000147485	469.186	-1.34498	1.42575e-14	1.86896e-12
TLE2	ENSG00000065717	68.8486	-1.34845	0.000132905	0.00137014
APC2	ENSG00000115266	72.1652	-1.34966	4.04925e-06	7.65833e-05
A2ML1	ENSG00000166535	3694.8	-1.3497	4.49176e-23	2.20328e-20
MAF	ENSG00000178573	441.017	-1.35264	1.73822e-11	1.33492e-09
WNT5A	ENSG00000114251	83.548	-1.35327	2.82865e-08	1.05182e-06
AKR1B15	ENSG00000227471	364.283	-1.35482	4.80896e-10	2.79103e-08
TMEM71	ENSG00000165071	128.71	-1.35483	3.14636e-07	8.84353e-06
PLIN4	ENSG00000167676	82.2529	-1.35488	6.45258e-07	1.61113e-05
CASP1	ENSG00000137752	378.352	-1.35804	3.8077e-16	6.29346e-14
KCNK1	ENSG00000135750	176.8	-1.35808	1.34717e-05	0.000208605
SGPP2	ENSG00000163082	328.106	-1.35826	9.52155e-06	0.000158235
FMO1	ENSG00000010932	46.9483	-1.36098	4.19574e-05	0.000538433
AGPAT2	ENSG00000169692	139.023	-1.3617	6.437e-06	0.000113027
NEBL	ENSG00000078114	86.6446	-1.36281	0.000127653	0.00132678
ELAVL2	ENSG00000107105	20.1202	-1.36315	0.000178207	0.0017494
KRT73	ENSG00000186049	11.1321	-1.36369	0.000162917	0.00162554
KIAA1211	ENSG00000109265	77.9816	-1.36616	0.000173973	0.00171448
SLC15A3	ENSG00000110446	86.9985	-1.36976	1.35161e-05	0.00020908
PNMA8B	ENSG00000204851	39.1914	-1.37148	0.000155026	0.00155804
UBE2L6	ENSG00000156587	746.472	-1.37158	1.32497e-06	2.95418e-05
NRROS	ENSG00000174004	44.1807	-1.37454	2.925e-05	0.000397832
DIRAS1	ENSG00000176490	37.0818	-1.3751	9.99559e-05	0.00110944
BRSK2	ENSG00000174672	59.5404	-1.37556	7.43245e-05	0.000872051
SYT1	ENSG00000067715	114.929	-1.37646	8.22804e-05	0.000945883
TP53I11	ENSG00000175274	21.9956	-1.37752	6.05022e-05	0.000730735
FAM155A	ENSG00000204442	59.8131	-1.37936	2.80465e-05	0.000385602
FAM167A	ENSG00000154319	31.3709	-1.38024	9.30167e-05	0.00104231
IGFBP5	ENSG00000115461	1294.24	-1.38058	0.000136747	0.00140214
CD69	ENSG00000110848	108.5	-1.3806	4.42234e-06	8.2208e-05
DYNC1I1	ENSG00000158560	59.7047	-1.38121	8.47025e-06	0.000143909
HIST1H2BK	ENSG00000197903	204.741	-1.38129	4.85952e-10	2.80966e-08
NMU	ENSG00000109255	21.4612	-1.38567	0.000109773	0.00118805
DUSP14	ENSG00000276023	35.3885	-1.38586	5.04107e-05	0.000630383
RDH5	ENSG00000135437	361.242	-1.38943	3.75317e-08	1.34284e-06
GRIN2B	ENSG00000273079	27.0519	-1.39071	0.000129943	0.00134416
TMEM173	ENSG00000184584	139.97	-1.39339	1.86018e-07	5.61227e-06
GMPR	ENSG00000137198	36.0859	-1.39508	0.000106829	0.00116447
HSH2D	ENSG00000196684	62.3224	-1.39708	2.89891e-05	0.000394783
NLGN3	ENSG00000196338	114.626	-1.3983	5.36534e-08	1.87122e-06
GGT1	ENSG00000100031	286.042	-1.4012	8.59351e-10	4.78656e-08
ZIC3	ENSG00000156925	44.4795	-1.40374	0.000110748	0.00119605
IFI16	ENSG00000163565	917.017	-1.40508	4.31047e-05	0.000547577
CHST9	ENSG00000154080	87.4211	-1.41095	7.93287e-05	0.000918714
HIST1H2BG	ENSG00000273802	29.6922	-1.4199	5.14745e-05	0.000640001
IQGAP2	ENSG00000145703	157.07	-1.42252	2.31175e-05	0.000327677
CUEDC1	ENSG00000180891	237.448	-1.42614	7.36606e-10	4.11795e-08
TSPAN8	ENSG00000127324	78.1077	-1.42745	5.58825e-06	0.00010088
KIAA1324	ENSG00000116299	4584.87	-1.43871	3.3933e-05	0.000452222
TICAM1	ENSG00000127666	491.656	-1.44139	6.12942e-17	1.1798e-14
MAP2	ENSG00000078018	169.607	-1.44301	7.31776e-10	4.10605e-08
B4GALNT1	ENSG00000135454	323.409	-1.44665	1.19989e-08	5.05414e-07
HCAR1	ENSG00000196917	185.585	-1.44769	7.54047e-08	2.52556e-06
ERC2	ENSG00000187672	17.8715	-1.45174	5.3139e-05	0.000656936
PGR	ENSG00000082175	65.4188	-1.45557	1.85042e-05	0.00027265
C7	ENSG00000112936	31.7504	-1.45766	5.28264e-05	0.000653975
LRRC55	ENSG00000183908	59.7484	-1.46337	5.78744e-05	0.000703467
SHANK2	ENSG00000162105	1799.97	-1.46445	7.7411e-19	2.10198e-16
FOXP1	ENSG00000114861	82.0913	-1.46633	1.2994e-06	2.90326e-05
ERMN	ENSG00000136541	39.6414	-1.46668	2.31438e-05	0.000327677
DAPP1	ENSG00000070190	393.094	-1.46786	1.1763e-07	3.77359e-06
TSPAN15	ENSG00000099282	777.621	-1.46794	8.00091e-12	6.75899e-10
COL4A1	ENSG00000187498	3935.5	-1.47041	2.5113e-16	4.33941e-14
FAM129A	ENSG00000135842	1478.71	-1.47159	5.20418e-05	0.000645998
OR2A4	ENSG00000180658	19.3761	-1.47401	4.54298e-05	0.000573759
FOXD3	ENSG00000187140	71.916	-1.4753	4.0739e-05	0.000527214
ADGRG2	ENSG00000173698	109.965	-1.47563	1.02794e-06	2.38434e-05
MTMR7	ENSG00000003987	223.961	-1.47605	1.00213e-08	4.31983e-07
PRR16	ENSG00000184838	148.875	-1.47634	8.63027e-10	4.78948e-08
AC011479.1	ENSG00000267748	84.2262	-1.4796	1.28897e-06	2.88662e-05
CHST2	ENSG00000175040	741.502	-1.48079	4.20739e-16	6.80612e-14
EMP2	ENSG00000213853	312.11	-1.48173	9.52128e-09	4.14983e-07
KRT72	ENSG00000170486	15.1021	-1.48727	3.16943e-05	0.000426498
CBFA2T3	ENSG00000129993	14.3726	-1.48728	3.63748e-05	0.00047806
CDH17	ENSG00000079112	107.887	-1.49002	3.33077e-07	9.29316e-06
FAIM2	ENSG00000135472	44.5604	-1.49115	2.56189e-05	0.000356414
DOCK5	ENSG00000147459	1139.22	-1.49335	2.53029e-09	1.26135e-07
PIK3R5	ENSG00000141506	22.6531	-1.49397	4.12131e-05	0.000532444
SLC8A2	ENSG00000118160	15.781	-1.49403	2.55984e-05	0.000356414
TSPAN5	ENSG00000168785	139.814	-1.49686	1.14961e-06	2.62476e-05
AC009779.3	ENSG00000258311	389.128	-1.49773	4.53572e-10	2.6527e-08
CYP27A1	ENSG00000135929	2206.03	-1.50149	1.7535e-20	6.50335e-18
DMTN	ENSG00000158856	65.313	-1.50227	3.60583e-05	0.000475113
APOBEC3H	ENSG00000100298	124.668	-1.50477	2.19996e-05	0.000314404
ARHGDIB	ENSG00000111348	3461.55	-1.50487	2.50261e-05	0.000349767
DAGLA	ENSG00000134780	128.857	-1.50549	1.56972e-06	3.43441e-05
BIK	ENSG00000100290	181.541	-1.50736	7.36434e-08	2.47201e-06
HIST1H1C	ENSG00000187837	111.628	-1.50797	9.26829e-09	4.06149e-07
C1orf226	ENSG00000239887	113.483	-1.50811	2.93515e-08	1.08119e-06
HECW2	ENSG00000138411	239.556	-1.51211	7.75896e-11	5.41205e-09
SGSM1	ENSG00000167037	25.9366	-1.51519	1.76709e-05	0.000263107
CILP2	ENSG00000160161	41.0304	-1.51689	3.77781e-06	7.18067e-05
ERFE	ENSG00000178752	22.9392	-1.51706	2.82729e-05	0.000388013
NTN1	ENSG00000065320	217.786	-1.51758	2.10639e-08	8.15007e-07
NPAS2	ENSG00000170485	97.033	-1.51848	1.48427e-05	0.000225698
NALCN	ENSG00000102452	270.455	-1.52006	2.43367e-14	3.03331e-12
SLC26A9	ENSG00000174502	28.3934	-1.52247	1.63972e-05	0.000246136
CXorf65	ENSG00000204165	16.837	-1.52274	2.86158e-05	0.000390603
MEGF10	ENSG00000145794	103.77	-1.52734	5.08713e-06	9.3141e-05
ARHGAP30	ENSG00000186517	749.653	-1.53267	4.31812e-10	2.53518e-08
JAKMIP3	ENSG00000188385	98.1616	-1.53273	5.92264e-06	0.000105456
C11orf16	ENSG00000176029	47.7063	-1.53344	1.10886e-05	0.000177302
KRT79	ENSG00000185640	2695.88	-1.53433	2.53552e-05	0.000354042
RAB43	ENSG00000172780	257.872	-1.53809	1.05718e-11	8.68943e-10
NECTIN4	ENSG00000143217	4979.39	-1.54148	1.94544e-17	4.10866e-15
PRSS1	ENSG00000204983	22.2224	-1.54456	1.87445e-05	0.000274972
GLI2	ENSG00000074047	139.194	-1.54867	6.32319e-08	2.18028e-06
TMCO4	ENSG00000162542	1152.83	-1.54981	4.19103e-11	3.09363e-09
REEP6	ENSG00000115255	73.4727	-1.5567	4.09499e-07	1.1021e-05
IL7	ENSG00000104432	21.4232	-1.55955	1.8387e-05	0.000271449
TRANK1	ENSG00000168016	48.9353	-1.56643	3.11644e-06	6.13841e-05
GNG7	ENSG00000176533	325.861	-1.56773	5.90453e-10	3.37535e-08
ANO7	ENSG00000146205	84.8512	-1.56841	1.43469e-08	5.85677e-07
VCAM1	ENSG00000162692	2645.12	-1.57248	6.45343e-12	5.54412e-10
CXCL10	ENSG00000169245	135.531	-1.57639	7.03552e-08	2.38799e-06
SGCD	ENSG00000170624	28.4018	-1.5765	8.80581e-06	0.000148121
C1S	ENSG00000182326	1430.04	-1.57755	5.34581e-06	9.71188e-05
EYA1	ENSG00000104313	458.47	-1.5784	1.36882e-05	0.000211098
TGFA	ENSG00000163235	205.912	-1.57904	1.02863e-06	2.38434e-05
LAPTM5	ENSG00000162511	118.544	-1.58744	7.1709e-07	1.75872e-05
NEO1	ENSG00000067141	100.888	-1.5887	9.68446e-06	0.00015972
PDGFA	ENSG00000197461	67.1171	-1.59081	2.94294e-06	5.85738e-05
LMX1B	ENSG00000136944	53.2664	-1.5912	6.66562e-06	0.000116637
HPSE2	ENSG00000172987	102.717	-1.59122	6.76562e-06	0.000118251
ITLN2	ENSG00000158764	41.6418	-1.59892	5.28907e-06	9.62029e-05
SLC34A2	ENSG00000157765	438.481	-1.60451	9.00395e-06	0.000150786
NPNT	ENSG00000168743	117.929	-1.61593	7.81734e-08	2.59542e-06
HOXB9	ENSG00000170689	18.4887	-1.61651	6.8603e-06	0.000119493
SPOCK2	ENSG00000107742	1532.34	-1.62393	8.08201e-06	0.000138551
PKP1	ENSG00000081277	3613.82	-1.63163	5.64325e-14	6.7568e-12
ZPLD1	ENSG00000170044	41.3266	-1.63458	2.0525e-07	6.14375e-06
ANKRD33B	ENSG00000164236	488.642	-1.64148	1.81212e-10	1.16001e-08
KIAA0319	ENSG00000137261	20.2039	-1.6479	6.08028e-06	0.000108136
TMPRSS3	ENSG00000160183	163.053	-1.64831	2.31384e-06	4.72272e-05
LTB	ENSG00000227507	32.3792	-1.64903	4.31867e-06	8.05763e-05
SLC6A14	ENSG00000268104	506.517	-1.65164	2.40334e-17	4.93855e-15
FAM46B	ENSG00000158246	161.716	-1.65435	3.22442e-08	1.16186e-06
CCL19	ENSG00000172724	22.3146	-1.65725	5.04544e-06	9.25463e-05
SLC9A2	ENSG00000115616	127.395	-1.66309	3.27965e-07	9.18423e-06
A4GALT	ENSG00000128274	81.8594	-1.66833	8.07615e-07	1.93091e-05
PACSIN1	ENSG00000124507	26.8226	-1.66876	4.40528e-06	8.1991e-05
HEPHL1	ENSG00000181333	84.2576	-1.6725	1.07382e-06	2.48155e-05
RTP4	ENSG00000136514	51.4671	-1.67848	3.44027e-06	6.67255e-05
WNT6	ENSG00000115596	191.769	-1.69069	1.72027e-18	4.43362e-16
MROH7-TTC4	ENSG00000271723	35.2951	-1.69194	2.94261e-06	5.85738e-05
CDC42EP3	ENSG00000163171	997.088	-1.69279	1.19573e-09	6.37977e-08
AC005885.1	ENSG00000255595	21.5049	-1.70619	2.00978e-06	4.21528e-05
HAND2	ENSG00000164107	32.975	-1.7072	1.45675e-06	3.21115e-05
ACSL1	ENSG00000151726	1121.3	-1.70948	1.39602e-12	1.3185e-10
SYBU	ENSG00000147642	18.6502	-1.71359	2.31769e-06	4.72424e-05
EPHA4	ENSG00000116106	242.062	-1.71751	1.49213e-16	2.70111e-14
HIST1H4H	ENSG00000158406	109.647	-1.722	7.30481e-09	3.32566e-07
MROH7	ENSG00000184313	111.193	-1.72995	7.07158e-08	2.39489e-06
APOL3	ENSG00000128284	275.185	-1.7344	8.12786e-14	9.36305e-12
CRYBG3	ENSG00000080200	93.5409	-1.73563	5.27816e-08	1.84505e-06
IFI44	ENSG00000137965	713.905	-1.73699	1.12131e-09	6.06786e-08
EPHX3	ENSG00000105131	220.117	-1.74218	6.67025e-13	6.71707e-11
HIST2H4B	ENSG00000270276	78.1155	-1.74927	1.09151e-06	2.51477e-05
DPYSL3	ENSG00000113657	502.218	-1.74936	1.1287e-09	6.08617e-08
C8orf48	ENSG00000164743	75.3538	-1.75056	9.32942e-07	2.20284e-05
TRABD2A	ENSG00000186854	189.344	-1.75066	2.09086e-08	8.13137e-07
SLCO4A1	ENSG00000101187	67.331	-1.75142	1.38665e-06	3.08266e-05
HOXB7	ENSG00000260027	52.2379	-1.75151	7.35715e-07	1.79082e-05
ANKRD6	ENSG00000135299	120.692	-1.75423	4.88165e-07	1.26457e-05
HIST1H2AC	ENSG00000180573	277.384	-1.75734	1.31211e-11	1.06127e-09
GNG2	ENSG00000186469	641.531	-1.75746	7.8975e-21	3.16025e-18
CPVL	ENSG00000106066	121.718	-1.77141	4.27193e-07	1.13764e-05
SFMBT1	ENSG00000163935	49.6516	-1.77315	2.86011e-07	8.23691e-06
ADAMTS10	ENSG00000142303	88.8541	-1.77896	9.71914e-07	2.27678e-05
SLC22A17	ENSG00000092096	21.2807	-1.78156	9.17121e-07	2.16885e-05
GJA5	ENSG00000265107	1314	-1.78486	4.8518e-07	1.25898e-05
TRAF3IP3	ENSG00000009790	284.839	-1.8017	2.08388e-11	1.58437e-09
CARD16	ENSG00000204397	88.8773	-1.8033	2.83201e-07	8.20257e-06
SEC14L5	ENSG00000103184	101.612	-1.81595	1.38411e-11	1.09619e-09
PTGER3	ENSG00000050628	74.3211	-1.82212	5.69611e-07	1.45816e-05
BNC2	ENSG00000173068	75.6911	-1.82653	1.07137e-09	5.83916e-08
ATP13A5	ENSG00000187527	23.8384	-1.83167	4.25762e-07	1.13581e-05
SELE	ENSG00000007908	36.01	-1.83235	1.03032e-07	3.34052e-06
ATP8B4	ENSG00000104043	39.7036	-1.84237	3.48115e-07	9.67721e-06
EGF	ENSG00000138798	145.02	-1.84854	1.20278e-10	8.12865e-09
CLDN3	ENSG00000165215	1801.61	-1.84964	5.94338e-14	7.06056e-12
RFTN1	ENSG00000131378	172.185	-1.85797	1.29141e-12	1.22732e-10
GAS2	ENSG00000148935	524.818	-1.85902	6.69773e-16	1.02874e-13
TMEM163	ENSG00000152128	39.0073	-1.87285	1.64436e-07	5.05135e-06
GBP4	ENSG00000162654	256.775	-1.88585	1.83975e-10	1.17051e-08
IL10	ENSG00000136634	30.1672	-1.89126	9.9473e-08	3.23894e-06
UMODL1	ENSG00000177398	37.3695	-1.89183	1.48087e-07	4.60492e-06
TMEM26	ENSG00000196932	106.976	-1.90192	2.97989e-10	1.81977e-08
SLC1A4	ENSG00000115902	336.958	-1.90364	2.10711e-13	2.33873e-11
ITM2C	ENSG00000135916	1265.46	-1.90716	1.90543e-14	2.44601e-12
ELMO1	ENSG00000155849	141.224	-1.90963	3.34356e-09	1.60893e-07
ZDBF2	ENSG00000204186	26.3664	-1.91548	1.45731e-07	4.55966e-06
PRSS3	ENSG00000010438	34.4561	-1.93352	3.76876e-08	1.34525e-06
LUM	ENSG00000139329	401.186	-1.94017	3.62883e-10	2.18968e-08
ZDHHC2	ENSG00000104219	136.372	-1.9544	2.69227e-08	1.01333e-06
CXCL14	ENSG00000145824	126.081	-1.95968	1.81028e-09	9.20637e-08
HIST1H3E	ENSG00000274750	90.1481	-1.9667	3.05064e-13	3.26676e-11
CNTN3	ENSG00000113805	41.9709	-1.96948	4.36915e-08	1.54505e-06
HIST2H2BE	ENSG00000184678	97.7203	-1.96991	8.09102e-09	3.61859e-07
BCAN	ENSG00000132692	51.413	-1.9706	2.82912e-08	1.05182e-06
TNFSF9	ENSG00000125657	44.9841	-1.98286	1.47552e-09	7.68381e-08
APOL1	ENSG00000100342	816.461	-1.98688	7.87211e-28	5.98516e-25
HIST1H2BD	ENSG00000158373	133.97	-1.99076	8.33308e-13	8.21395e-11
TJP3	ENSG00000105289	246.266	-2.00331	1.51907e-11	1.19067e-09
SDK2	ENSG00000069188	53.7458	-2.01646	3.9085e-10	2.32159e-08
CD99	ENSG00000002586	228.079	-2.01933	5.01146e-11	3.61158e-09
KRT2	ENSG00000172867	23.6795	-2.02164	1.58873e-08	6.39107e-07
ADAMTSL5	ENSG00000185761	59.153	-2.03485	5.12389e-09	2.3682e-07
MEIS3	ENSG00000105419	186.695	-2.04496	1.5329e-10	1.01787e-08
MISP	ENSG00000099812	193.065	-2.04779	5.17851e-10	2.98274e-08
CYP2S1	ENSG00000167600	32.8462	-2.0502	1.43665e-08	5.85677e-07
SEC14L4	ENSG00000133488	33.5522	-2.05216	1.29196e-08	5.39712e-07
TRIM43	ENSG00000144015	225.33	-2.06825	3.82123e-13	4.00728e-11
FLI1	ENSG00000151702	111.954	-2.06926	8.47627e-12	7.08187e-10
MLLT3	ENSG00000171843	241.63	-2.09013	1.81562e-10	1.16001e-08
NPTXR	ENSG00000221890	95.3378	-2.10011	1.02454e-11	8.46693e-10
PLXNA4	ENSG00000221866	405.092	-2.10302	2.65126e-13	2.90037e-11
SOX13	ENSG00000143842	1397.86	-2.10895	2.74064e-20	9.47142e-18
ARHGEF16	ENSG00000130762	203.058	-2.11766	1.9398e-10	1.21887e-08
SEMA3A	ENSG00000075213	478.811	-2.12062	4.20028e-16	6.80612e-14
HOXA1	ENSG00000105991	29.2894	-2.12271	4.62342e-09	2.15656e-07
MAFB	ENSG00000204103	28.495	-2.12961	5.01893e-09	2.33388e-07
SLCO1A2	ENSG00000084453	529.822	-2.14304	2.60603e-09	1.28381e-07
PTK6	ENSG00000101213	159.686	-2.15965	4.95579e-19	1.42184e-16
EPHA10	ENSG00000183317	63.8797	-2.16346	1.47456e-09	7.68381e-08
DIP2C	ENSG00000151240	65.3043	-2.17944	1.6959e-10	1.10204e-08
GALNT13	ENSG00000144278	19.7137	-2.18992	1.73406e-09	8.88374e-08
PAX3	ENSG00000135903	33.6802	-2.20673	1.29796e-09	6.82934e-08
SRGN	ENSG00000122862	56.2195	-2.20815	4.86783e-12	4.25404e-10
BCL2A1	ENSG00000140379	443.477	-2.21336	2.11205e-17	4.39942e-15
MTUS1	ENSG00000129422	1551.02	-2.2283	4.10249e-34	4.15883e-31
TNFRSF19	ENSG00000127863	1185.95	-2.2507	5.23736e-19	1.44799e-16
NOL4	ENSG00000101746	285.351	-2.26735	1.47185e-14	1.9129e-12
AQP6	ENSG00000086159	78.0982	-2.26986	2.84585e-14	3.51822e-12
IL2RG	ENSG00000147168	1143.87	-2.32191	8.44175e-21	3.29142e-18
CDKN2C	ENSG00000123080	175.54	-2.33328	4.98837e-15	6.95901e-13
TMOD1	ENSG00000136842	92.4744	-2.33656	1.28114e-12	1.22522e-10
RARRES3	ENSG00000133321	73.1831	-2.35121	7.23791e-17	1.37575e-14
ABCA13	ENSG00000179869	484.75	-2.3534	1.51239e-16	2.70558e-14
CXCL5	ENSG00000163735	107.977	-2.35378	3.43217e-12	3.07494e-10
CSF2RB	ENSG00000100368	36.6523	-2.36216	4.5965e-11	3.34423e-09
ADAMTS15	ENSG00000166106	123.843	-2.39912	4.6794e-14	5.6924e-12
C8orf4	ENSG00000176907	559.607	-2.39914	5.01433e-16	8.0261e-14
EYA4	ENSG00000112319	549.916	-2.40822	1.71645e-16	3.03493e-14
SCRN1	ENSG00000136193	123.285	-2.40913	8.46225e-18	1.92055e-15
SPX	ENSG00000134548	105.802	-2.41273	5.46999e-12	4.72594e-10
COL8A2	ENSG00000171812	299.497	-2.41499	2.49109e-19	8.05946e-17
OR2A7	ENSG00000243896	32.8024	-2.41556	1.67977e-11	1.29658e-09
CPNE8	ENSG00000139117	79.2035	-2.41777	1.36027e-11	1.08865e-09
MLC1	ENSG00000100427	92.365	-2.41921	1.57937e-11	1.23158e-09
STAT5A	ENSG00000126561	311.177	-2.42589	7.25556e-14	8.42199e-12
CXCL1	ENSG00000163739	100.431	-2.44391	2.26423e-13	2.49492e-11
FBN3	ENSG00000142449	55.3592	-2.46245	4.90059e-12	4.25819e-10
PANX2	ENSG00000073150	179.854	-2.46953	6.13909e-14	7.23651e-12
PRR4	ENSG00000111215	499.126	-2.47111	5.63129e-32	5.03703e-29
CEACAM1	ENSG00000079385	211.847	-2.47783	2.04723e-14	2.57274e-12
IL17REL	ENSG00000188263	153.503	-2.48413	1.0168e-15	1.53083e-13
ANTXR2	ENSG00000163297	100.233	-2.50167	2.91915e-12	2.658e-10
EBF3	ENSG00000108001	148.119	-2.51252	3.26317e-18	7.87615e-16
TNNT1	ENSG00000105048	149.816	-2.52858	1.91421e-14	2.44601e-12
GPR55	ENSG00000135898	38.1661	-2.53427	8.33301e-13	8.21395e-11
VIT	ENSG00000205221	108.952	-2.55137	8.79167e-18	1.93748e-15
AQP5	ENSG00000161798	1108.39	-2.57086	1.02736e-13	1.17459e-11
SPIB	ENSG00000269404	211.039	-2.61444	3.85922e-19	1.16098e-16
KRT4	ENSG00000170477	254.686	-2.624	8.88031e-19	2.36902e-16
MT1E	ENSG00000169715	234.66	-2.66078	2.56767e-19	8.13417e-17
EFS	ENSG00000100842	170.114	-2.78216	1.45565e-19	4.81186e-17
TRPA1	ENSG00000104321	35.0188	-2.88309	6.15671e-16	9.55296e-14
WIPF3	ENSG00000122574	93.006	-2.94323	9.88689e-19	2.59207e-16
PLA2G16	ENSG00000176485	476.607	-3.0192	1.72949e-39	2.62986e-36
EGFL7	ENSG00000172889	81.7965	-3.11694	3.13839e-18	7.69716e-16
MSC	ENSG00000178860	35.4491	-3.16784	4.69307e-19	1.37236e-16
RYR2	ENSG00000198626	271.63	-3.17807	5.16226e-39	7.13612e-36
ZFR2	ENSG00000105278	128.164	-3.21216	4.02632e-23	2.04081e-20
TMEM200C	ENSG00000206432	109.856	-3.23308	1.2999e-24	7.32085e-22
FOXP2	ENSG00000128573	163.163	-3.31398	4.19548e-30	3.35771e-27
LEF1	ENSG00000138795	159.236	-3.31779	1.4177e-34	1.53982e-31
CTAGE4	ENSG00000225932	63.0124	-3.32758	1.92305e-20	6.80045e-18
SULF1	ENSG00000137573	632.707	-3.33731	2.3394e-35	2.73637e-32
CDH2	ENSG00000170558	1125.48	-3.66436	4.29617e-48	9.33252e-45
CPNE7	ENSG00000178773	144.054	-3.66927	7.71778e-27	5.33439e-24
ISL1	ENSG00000016082	73.7166	-3.68034	1.21509e-25	8.03333e-23
NUP210	ENSG00000132182	222.089	-3.70699	4.08018e-32	3.8777e-29
CECR2	ENSG00000099954	446.763	-3.91816	2.64484e-56	1.34058e-52
SHISA3	ENSG00000178343	1374.19	-4.00672	2.0737e-31	1.75181e-28
ARHGEF5	ENSG00000050327	160.349	-4.41555	7.65562e-38	9.70095e-35
ESPNL	ENSG00000144488	133.312	-4.84011	3.3049e-51	1.25636e-47
BMP5	ENSG00000112175	181.993	-4.85457	1.744e-56	1.32596e-52

## Sheet: Table S3B
Early stability and late random tumor progression of a HER2-positive primary breast cancer patient-derived xenograft. Lorena Landuzzi, Arianna Palladini, Claudio Ceccarelli, Sofia Asioli, Giordano Nicoletti, Veronica Giusti, Francesca Ruzzi, Marianna L. Ianzano, Laura Scalambra, Roberta Laranga, Tania Balboni, Maddalena Arigoni, Martina Olivero, Raffaele A. Calogero, Carla De Giovanni, Massimilia…
HUGO gene Symbol	ENSEMBL Gene identifier	baseMean (average number of counts considering all samples)	log2FoldChange (DESeq2 average log2 fold change between the two experimental groups under comparison)	p-value (DESeq2 uncorrected p-value)	padj (DESeq2 Benjamini and Hochberg adjusted p-value)	TCGA (gene concordantly differentially expressed in TCGA HER2+ patients with BCL2 down-modulation)
P3H3	ENSG00000110811	707.625	6.5501	3.02e-149	4.6e-145
SATB2	ENSG00000119042	145.32	3.87052	1.85e-42	3.13e-39
APOE	ENSG00000130203	182.038	3.36949	1.81e-48	4.59e-45
INHBB	ENSG00000163083	173.379	2.70596	6.01e-15	8.23e-13
BICC1	ENSG00000122870	67.7902	2.67096	2.9e-16	4.9e-14
TMEM117	ENSG00000139173	83.547	2.57007	5.36e-16	8.4e-14
BGN	ENSG00000182492	7131.54	2.48621	2.03e-25	1.23e-22
CXCL12	ENSG00000107562	965.052	2.4641	1.85e-23	9.7e-21
NFATC4	ENSG00000100968	97.499	2.42026	1.1e-12	1.08e-10
GNB3	ENSG00000111664	126.614	2.37976	3.78e-17	7.66e-15
POSTN	ENSG00000133110	218.823	2.35737	2.83e-13	3.05e-11
COL7A1	ENSG00000114270	312.096	2.33618	1.4e-22	6.26e-20
FGD1	ENSG00000102302	714.577	2.33192	9.72e-51	2.96e-47
PLEKHG4B	ENSG00000153404	253.46	2.30899	4.2e-15	5.92e-13
KCNK3	ENSG00000171303	141.4	2.27155	4.25e-11	3.12e-09	*
LOXL1	ENSG00000129038	492.203	2.26598	4.12e-17	8.24e-15
ZNF704	ENSG00000164684	173.103	2.23477	3.34e-16	5.58e-14
CRYL1	ENSG00000165475	135.07	2.1764	2.37e-15	3.43e-13
SBSN	ENSG00000189001	293.731	2.14446	1.93e-12	1.8e-10	*
LGALS7B	ENSG00000178934	136.551	2.11092	7.21e-10	4.06e-08	*
HAS3	ENSG00000103044	149.227	2.10422	6.94e-18	1.6e-15
MILR1	ENSG00000271605	44.501	2.05174	2.34e-09	1.18e-07
APOC1	ENSG00000130208	73.8813	2.02443	9.21e-10	5.07e-08
IRX2	ENSG00000170561	297.919	2.02136	2.74e-11	2.06e-09
GJB6	ENSG00000121742	18.2625	1.98229	5.04e-08	1.77e-06	*
COMP	ENSG00000105664	18.183	1.96909	6.41e-08	2.19e-06
RPS6KL1	ENSG00000198208	99.4141	1.92231	1.42e-15	2.12e-13
PCLO	ENSG00000186472	252.871	1.89934	4.96e-11	3.59e-09
RARRES1	ENSG00000118849	107.939	1.89757	2.06e-10	1.29e-08	*
VSNL1	ENSG00000163032	29.149	1.88638	3.29e-08	1.18e-06
GULP1	ENSG00000144366	104.159	1.87983	2.85e-12	2.61e-10
RASGRF1	ENSG00000058335	163.521	1.87061	5.87e-18	1.37e-15	*
HMOX1	ENSG00000100292	221.487	1.86919	2.42e-12	2.24e-10
COL1A2	ENSG00000164692	67.4383	1.86242	1.3e-07	4.12e-06
ARPIN	ENSG00000242498	191.016	1.85897	2.76e-18	6.88e-16
BEX3	ENSG00000166681	486.278	1.83693	1.89e-10	1.19e-08
ELOVL6	ENSG00000170522	616.102	1.82471	1.22e-22	5.68e-20
LY6D	ENSG00000167656	208.575	1.80668	4.83e-07	1.25e-05	*
VWA2	ENSG00000165816	67.5418	1.80654	6.14e-10	3.5e-08
ADAMTS7	ENSG00000136378	116.503	1.8064	1.91e-15	2.82e-13
S100A7	ENSG00000143556	415.999	1.80475	5.72e-07	1.46e-05	*
LTBP2	ENSG00000119681	113.209	1.80422	1.59e-09	8.18e-08
KRT14	ENSG00000186847	1515.42	1.7878	1.27e-07	4.05e-06
GLDN	ENSG00000186417	43.6611	1.73938	1.7e-06	3.66e-05
ITGB3	ENSG00000259207	148.477	1.71304	1.86e-07	5.61e-06
TSHZ2	ENSG00000182463	350.261	1.69814	8.5e-09	3.77e-07
L1CAM	ENSG00000198910	2716.64	1.69522	9.11e-21	3.46e-18	*
ATP10A	ENSG00000206190	91.1067	1.67283	1.77e-09	9.05e-08
REEP2	ENSG00000132563	64.6374	1.67011	3.76e-07	1.03e-05
FBN2	ENSG00000138829	91.1116	1.66767	1.33e-08	5.53e-07
LRP3	ENSG00000130881	752.098	1.66656	2.48e-27	1.79e-24
ESX1	ENSG00000123576	120.053	1.66361	1.48e-09	7.69e-08
ACSBG1	ENSG00000103740	126.247	1.66179	3.93e-08	1.4e-06
FAM180A	ENSG00000189320	21.1589	1.6352	7.17e-06	0.000124421
NGFR	ENSG00000064300	870.097	1.62868	6.36e-10	3.61e-08
MARCHF2	ENSG00000117791	102.474	1.62218	1.33e-08	5.53e-07
NRP1	ENSG00000099250	150.191	1.61273	2.9e-08	1.07e-06
MFAP4	ENSG00000166482	20.0232	1.60609	1.01e-05	0.000164998
DDN	ENSG00000181418	99.3346	1.59906	1.03e-08	4.39e-07
MFGE8	ENSG00000140545	2510	1.59832	7.51e-15	1.02e-12
RHOBTB3	ENSG00000164292	457.922	1.58308	6.57e-14	7.69e-12
MBNL3	ENSG00000076770	308.92	1.58026	3e-19	9.31e-17
CDKN1A	ENSG00000124762	317.69	1.56986	8.87e-10	4.9e-08
JAK3	ENSG00000105639	108.013	1.56087	1e-08	4.32e-07
C10orf142	ENSG00000277288	35.111	1.55503	1.86e-06	3.96e-05
PRKCQ	ENSG00000065675	115.223	1.55455	5.58e-07	1.43e-05
ST6GALNAC2	ENSG00000070731	20.7338	1.53946	1.79e-05	0.000265883
BOC	ENSG00000144857	457.676	1.53507	4.43e-08	1.56e-06
C1orf61	ENSG00000125462	76.5465	1.53381	2.19e-06	4.5e-05
LGI2	ENSG00000153012	363.927	1.5321	3.23e-07	9.06e-06
ISM1	ENSG00000101230	100.196	1.52943	9.59e-06	0.000158794
CASP14	ENSG00000105141	146.807	1.51648	7.66e-08	2.55e-06	*
ALX1	ENSG00000180318	21.5316	1.5157	3.05e-05	0.000412123
MFAP2	ENSG00000117122	695.732	1.50981	5.1e-09	2.36e-07
NES	ENSG00000132688	428.077	1.46995	1.75e-07	5.32e-06
SLC38A3	ENSG00000188338	93.5117	1.44447	1.04e-05	0.000169552
SFN	ENSG00000175793	727.015	1.44232	7.09e-25	4.15e-22
AKR1C1	ENSG00000187134	176.651	1.4389	1.05e-10	7.22e-09	*
SNAI2	ENSG00000019549	365.998	1.42731	8.87e-05	0.00100453
GJB2	ENSG00000165474	521.783	1.41837	5.84e-17	1.14e-14
HAUS7	ENSG00000213397	504.801	1.41459	7.1e-16	1.08e-13
LGALS7	ENSG00000205076	41.2548	1.40912	0.000105485	0.00115334	*
ABCA4	ENSG00000198691	32.5915	1.40718	0.000107707	0.00117069
PTPRZ1	ENSG00000106278	73.7253	1.40548	5.14e-05	0.00063984
FAM182B	ENSG00000175170	34.2501	1.39665	3.95e-05	0.000512949
SLITRK6	ENSG00000184564	138.625	1.39111	1.47e-07	4.59e-06
SLC16A3	ENSG00000141526	137.16	1.37716	1.92e-06	4.06e-05	*
TFEB	ENSG00000112561	138.609	1.36927	2.92e-07	8.39e-06
PLAGL1	ENSG00000118495	392.293	1.36363	0.000180523	0.00176643
FAM178B	ENSG00000168754	36.4964	1.36114	1.86e-05	0.000273016	*
GRAMD2A	ENSG00000175318	35.0854	1.35454	3.36e-05	0.000448497
TP63	ENSG00000073282	275.031	1.34132	0.000231639	0.00215827
STEAP4	ENSG00000127954	65.8342	1.33866	4.14e-06	7.76e-05
AQP3	ENSG00000165272	30.234	1.33139	0.000188676	0.00182507	*
IGFBP3	ENSG00000146674	757.426	1.33027	2.54e-09	1.26e-07
MXRA7	ENSG00000182534	246.969	1.32485	8.01e-08	2.65e-06
LAMA3	ENSG00000053747	205.651	1.32405	1.16e-09	6.26e-08
PLEKHG4	ENSG00000196155	1133.33	1.31429	3.46e-11	2.57e-09
PTHLH	ENSG00000087494	150.515	1.29474	5.01e-05	0.000626778
DNAJB1	ENSG00000132002	3726.66	1.29124	2.15e-09	1.08e-07
TGFB1	ENSG00000105329	134.222	1.28894	3.65e-07	1e-05
LAMB2	ENSG00000172037	3228.67	1.28578	3.89e-19	1.16e-16
TBKBP1	ENSG00000198933	55.6834	1.28062	0.000135012	0.00138903
NAP1L3	ENSG00000186310	54.4587	1.27216	0.00047278	0.00390076
C5orf38	ENSG00000186493	40.5169	1.27131	0.00029244	0.00261887
ADM	ENSG00000148926	266.929	1.26549	6.75e-05	0.000802604	*
ECI2	ENSG00000198721	391.523	1.26309	1.35e-08	5.6e-07
KRT75	ENSG00000170454	15.1236	1.26256	0.000485208	0.00398815
SESN1	ENSG00000080546	1244.62	1.2549	1.28e-06	2.87e-05
GABRA5	ENSG00000186297	1487.07	1.2475	1.3e-14	1.73e-12
S100A2	ENSG00000196754	1671.75	1.24277	0.000595676	0.00472324	*
TWSG1	ENSG00000128791	335.12	1.24147	9.52e-09	4.15e-07
GLP1R	ENSG00000112164	390.711	1.24095	2.19e-07	6.52e-06
ECSIT	ENSG00000130159	543.759	1.23967	4.64e-07	1.21e-05
SESN3	ENSG00000149212	1582.72	1.23366	2.25e-08	8.67e-07
GSTM1	ENSG00000134184	265.409	1.22914	1.12e-05	0.00017864
PDK2	ENSG00000005882	207.622	1.22525	7.58e-09	3.42e-07
PDZRN3	ENSG00000121440	244.52	1.22114	4.04e-09	1.92e-07
ITPRIP	ENSG00000148841	712.656	1.22084	1.86e-20	6.73e-18
FAM92A	ENSG00000188343	242.916	1.21873	2.86e-08	1.06e-06
PTGS1	ENSG00000095303	250.581	1.20327	4.09e-06	7.7e-05
RASSF10	ENSG00000189431	115.886	1.20227	0.000731369	0.00557174
CPA4	ENSG00000128510	123.935	1.20142	0.000113553	0.00121194	*
TAPT1	ENSG00000169762	349.231	1.20049	7.64e-06	0.000131769
OSBPL6	ENSG00000079156	349.543	1.19529	9.94e-06	0.000163147
TMEM88	ENSG00000167874	40.1811	1.19407	0.000491102	0.00402789
FBXO17	ENSG00000269190	200.887	1.19039	2.07e-06	4.33e-05
HAPLN3	ENSG00000140511	320.36	1.18997	9.92e-06	0.000163118
ITGB2	ENSG00000160255	117.613	1.18725	1.1e-05	0.000176752
TCEAL3	ENSG00000196507	83.1297	1.18601	5.52e-05	0.000676915
SPON2	ENSG00000159674	156.438	1.18374	6.37e-05	0.00076431
WNT7B	ENSG00000188064	214.279	1.18354	8.14e-05	0.000937659
SIPA1L2	ENSG00000116991	1501.18	1.17569	6.69e-12	5.71e-10
PIK3R2	ENSG00000105647	4297.69	1.17464	4.27e-13	4.42e-11
PDK4	ENSG00000004799	864.499	1.1712	1.67e-05	0.000249816
EREG	ENSG00000124882	138.323	1.17045	0.000788938	0.00589803
PHYH	ENSG00000107537	315.17	1.16893	3.19e-08	1.15e-06
LAMA4	ENSG00000112769	1621.44	1.16843	1.09e-05	0.0001745
PPP1R3C	ENSG00000119938	111.33	1.16729	0.000471445	0.00389555
SYNGR1	ENSG00000100321	392.804	1.15627	2.85e-05	0.000389465
KDELC1	ENSG00000134901	119.554	1.15523	3.97e-05	0.000514155
SRPK3	ENSG00000184343	82.0618	1.15373	0.000680109	0.00528989	*
EEPD1	ENSG00000122547	193.508	1.15269	0.000266185	0.00242808
HAUS4	ENSG00000092036	215.474	1.15087	3.06e-10	1.86e-08
ENO2	ENSG00000111674	369.961	1.14867	8.61e-08	2.84e-06
MNS1	ENSG00000138587	154.155	1.1458	0.000210198	0.00199144
THSD7A	ENSG00000005108	81.4553	1.14293	0.000219064	0.00205623
ACP7	ENSG00000183760	25.3845	1.14243	0.00123402	0.00854096
SLC26A6	ENSG00000225697	453.452	1.14029	9.47e-15	1.26e-12
TFPI2	ENSG00000105825	132.813	1.14019	0.000113806	0.00121194
GSTM4	ENSG00000168765	216.108	1.13878	2.12e-07	6.32e-06
DMXL2	ENSG00000104093	621.396	1.12779	3.21e-09	1.57e-07
GPT	ENSG00000167701	103.496	1.12729	3.2e-06	6.27e-05
QARS	ENSG00000172053	5113.1	1.1263	1.4e-21	6.08e-19
MEST	ENSG00000106484	19.3439	1.12229	0.00198994	0.0124318
DMKN	ENSG00000161249	1673.84	1.10557	1.15e-05	0.000183057	*
SAT1	ENSG00000130066	1501.43	1.10413	1.29e-11	1.06e-09	*
AVPI1	ENSG00000119986	172.307	1.10068	6.64e-06	0.000116308
GOLGA8N	ENSG00000232653	76.1089	1.09728	0.000690859	0.0053516
LFNG	ENSG00000106003	77.4758	1.09447	0.000369245	0.00317038
TK2	ENSG00000166548	606.073	1.08993	4.3e-11	3.14e-09
EGFLAM	ENSG00000164318	72.1011	1.08802	0.000112433	0.00120512
TTC38	ENSG00000075234	645.223	1.08066	2.78e-13	3.02e-11
CLMP	ENSG00000166250	1536.62	1.07959	1.3e-11	1.06e-09
MVB12B	ENSG00000196814	100.629	1.07382	2.56e-05	0.000356157
RAD50	ENSG00000113522	622.121	1.07357	6.71e-07	1.66e-05
ARRDC3	ENSG00000113369	1235.38	1.07115	1.55e-08	6.25e-07
SEC23A	ENSG00000100934	336.789	1.06472	2.12e-10	1.32e-08
STAG3	ENSG00000066923	920.277	1.06377	1.49e-10	9.94e-09
GABRE	ENSG00000102287	1294.13	1.06128	8.8e-07	2.09e-05	*
SLC43A1	ENSG00000149150	57.7456	1.06103	0.000840089	0.00619214
BMP2	ENSG00000125845	800.818	1.06059	3.15e-08	1.14e-06
PM20D2	ENSG00000146281	937.522	1.05796	1.21e-10	8.17e-09
TNS4	ENSG00000131746	42.5526	1.05629	0.00239413	0.0143653	*
SVIL	ENSG00000197321	5122.79	1.0551	1.88e-16	3.29e-14
CIB2	ENSG00000136425	158.246	1.05131	0.000113773	0.00121194	*
TRIM29	ENSG00000137699	772.192	1.04678	6.78e-08	2.31e-06
CYP24A1	ENSG00000019186	98.5836	1.04669	0.00162796	0.0106152
LTBP4	ENSG00000090006	1133.5	1.04622	8.62e-18	1.93e-15
TFCP2L1	ENSG00000115112	5442.09	1.04269	2.18e-06	4.49e-05
S100A4	ENSG00000196154	1734.38	1.04252	0.00375763	0.020334
PRKD1	ENSG00000184304	63.3142	1.03374	0.000884449	0.00644418
TRIM55	ENSG00000147573	21.9796	1.02198	0.00407455	0.0216203	*
FOS	ENSG00000170345	218.057	1.02011	0.00203889	0.0126751
HOMER3	ENSG00000051128	1926.79	1.01982	9.89e-09	4.28e-07
IL17D	ENSG00000172458	222.276	1.01893	2.97e-08	1.09e-06
COMTD1	ENSG00000165644	200.169	1.01752	9.41e-07	2.21e-05	*
GPHN	ENSG00000171723	371.413	1.01302	2.58e-08	9.76e-07
ACADSB	ENSG00000196177	498.922	1.00787	3.84e-10	2.29e-08
FAM95C	ENSG00000283486	255.398	1.00559	3.21e-05	0.000431183	*
KRT17	ENSG00000128422	6804.64	1.00457	8.78e-08	2.89e-06
CCNG1	ENSG00000113328	900.238	1.00341	4.27e-13	4.42e-11
KCP	ENSG00000135253	33.7541	1.00326	0.002598	0.0153002
HERC6	ENSG00000138642	508.591	-1.00227	3.84e-07	1.05e-05
ATXN1	ENSG00000124788	1036.57	-1.00618	3.87e-07	1.05e-05
PBX1	ENSG00000185630	2165.64	-1.00971	7.19e-11	5.04e-09
S100A10	ENSG00000197747	6070.14	-1.0105	1.15e-08	4.89e-07
OLFML2A	ENSG00000185585	183.826	-1.01066	0.00325675	0.0181666
NAV2	ENSG00000166833	2235.86	-1.01718	1.56e-08	6.29e-07
SCGB2A1	ENSG00000124939	7.13988	-1.01936	0.00213565	0.0131464
AES	ENSG00000104964	4116.34	-1.02275	8.99e-11	6.21e-09
EPS8L2	ENSG00000177106	611.305	-1.0236	1.59e-05	0.00023967
USP2	ENSG00000036672	91.0611	-1.02408	0.000619704	0.00488756
F11R	ENSG00000158769	12299.9	-1.02617	7.36e-06	0.00012725
LRRN1	ENSG00000175928	1062.44	-1.02632	9.39e-06	0.000156459	*
STAC	ENSG00000144681	247.582	-1.02684	0.000350117	0.00303355
IDH1	ENSG00000138413	1135.86	-1.02833	1.48e-05	0.00022563
H2BFS	ENSG00000234289	18.9773	-1.03076	0.00381664	0.0205801
CU639417.1	ENSG00000274559	18.9773	-1.03076	0.00381664	0.0205801
DDX60L	ENSG00000181381	1594.25	-1.03262	2.81e-10	1.72e-08
IL4I1	ENSG00000104951	55.5092	-1.03312	0.00372127	0.0201731
GAL	ENSG00000069482	187.937	-1.03457	0.00128109	0.00880262
MYADM	ENSG00000179820	1475.42	-1.03486	0.00406505	0.0215903
C1orf21	ENSG00000116667	594.404	-1.03647	2.02e-05	0.00029247
PCDHB9	ENSG00000177839	62.2799	-1.0378	0.000371729	0.00318991
PHLDB2	ENSG00000144824	395.735	-1.04004	3.29e-07	9.19e-06
COL9A2	ENSG00000049089	569.229	-1.0407	7.03e-08	2.39e-06
QPRT	ENSG00000103485	792.564	-1.04689	1.28e-05	0.0002004
GPRC5D	ENSG00000111291	133.041	-1.05294	4.07e-07	1.1e-05
KCNMB1	ENSG00000145936	75.1887	-1.05505	0.002223	0.0135755
FBLN2	ENSG00000163520	157.335	-1.0556	0.00147142	0.00980084
ZNF433	ENSG00000197647	13.8465	-1.06125	0.00282921	0.0163206
UBA7	ENSG00000182179	363.019	-1.07068	2.09e-10	1.3e-08
PKIB	ENSG00000135549	380.037	-1.07301	8.13e-05	0.000936818	*
ZNF439	ENSG00000171291	99.8756	-1.07713	0.00267729	0.0156326
NRIP3	ENSG00000175352	248.458	-1.0844	1.67e-06	3.6e-05	*
BCL2	ENSG00000171791	374.517	-1.08518	3.69e-06	7.06e-05	*
RASSF5	ENSG00000266094	231.296	-1.08864	6.56e-05	0.000783391
SHOX2	ENSG00000168779	81.6525	-1.08911	0.000339099	0.00296001
SAMD9L	ENSG00000177409	373.585	-1.09007	1.33e-05	0.00020685
PDCD1LG2	ENSG00000197646	25.9883	-1.09241	0.00264946	0.0155072
SORBS2	ENSG00000154556	460.865	-1.09285	0.00157869	0.0103339
CXCL2	ENSG00000081041	22.698	-1.09399	0.00257798	0.0152
HIST1H3D	ENSG00000282988	20.2965	-1.09835	0.00257055	0.0151679
GADD45B	ENSG00000099860	159.858	-1.10029	1.32e-05	0.000205738
FAM105A	ENSG00000145569	33.0904	-1.10269	0.000753808	0.00570267
CTAGE15	ENSG00000271079	7.39203	-1.10279	0.000875283	0.00638961
TTC39A	ENSG00000085831	265.707	-1.10416	8.03e-06	0.000137835	*
CCNA1	ENSG00000133101	347.89	-1.1059	6.37e-06	0.000112242
HIST2H2AA4	ENSG00000272196	72.7671	-1.11468	0.000672008	0.00524297
FYB1	ENSG00000082074	1234.54	-1.11598	9.81e-09	4.26e-07
SLC45A4	ENSG00000022567	671.456	-1.11892	1.27e-13	1.43e-11
PARP14	ENSG00000173193	1010.57	-1.12649	4.24e-07	1.14e-05
IL6R	ENSG00000160712	152.4	-1.12759	3.84e-07	1.05e-05
XG	ENSG00000124343	26.0925	-1.12793	0.00179608	0.011485
HIST1H2BJ	ENSG00000124635	16.1536	-1.12795	0.00195864	0.0122766
USP40	ENSG00000085982	755.249	-1.12861	3.61e-15	5.18e-13
HEG1	ENSG00000173706	320.574	-1.12937	6.85e-09	3.13e-07
TM4SF18	ENSG00000163762	248.106	-1.13242	0.000267132	0.00243526	*
XAF1	ENSG00000132530	245.396	-1.13338	2.1e-05	0.000303581
TMEM38A	ENSG00000072954	483.707	-1.13433	6.39e-08	2.19e-06
ARHGAP45	ENSG00000180448	621.108	-1.13874	1.31e-16	2.44e-14
HJURP	ENSG00000123485	1164.57	-1.15672	2.63e-11	1.99e-09
BICDL1	ENSG00000135127	283.531	-1.15715	1.93e-06	4.06e-05
PLEKHA2	ENSG00000169499	387.452	-1.15857	3.18e-06	6.24e-05
SLCO5A1	ENSG00000137571	556.387	-1.15888	0.00131427	0.00899004
C1R	ENSG00000159403	1091.52	-1.15942	3.45e-12	3.07e-10
MUC1	ENSG00000185499	106.918	-1.16108	0.000557421	0.00447762
FAM89A	ENSG00000182118	139.296	-1.16189	1.1e-05	0.000176178
TMEM116	ENSG00000198270	265.963	-1.16199	9.37e-07	2.21e-05
ENPP6	ENSG00000164303	42.1188	-1.1633	0.000912782	0.00663468
TNFAIP8L1	ENSG00000185361	283.029	-1.16445	1.43e-08	5.84e-07
AC106782.1	ENSG00000258130	105.221	-1.16663	0.00018035	0.00176588
KCNQ3	ENSG00000184156	332.964	-1.17328	0.000128139	0.00133093
SLC12A7	ENSG00000113504	4578.7	-1.1782	3.74e-14	4.59e-12
GIMAP2	ENSG00000106560	112.526	-1.18478	2.96e-06	5.87e-05
PARP9	ENSG00000138496	311.918	-1.18617	5.87e-06	0.000104648
NOXA1	ENSG00000188747	63.6473	-1.18916	0.000202745	0.00193409
PRSS12	ENSG00000164099	507.451	-1.18949	1.96e-05	0.000286509
TBX1	ENSG00000184058	401.027	-1.19041	2.85e-05	0.000389465
CXCL3	ENSG00000163734	47.5783	-1.19105	0.00048901	0.00401384
TM4SF1	ENSG00000169908	4321.56	-1.19123	9.77e-10	5.36e-08
STOX2	ENSG00000173320	277.08	-1.19303	3.4e-05	0.000452845
STYK1	ENSG00000060140	401.633	-1.19387	4.45e-12	3.93e-10
INA	ENSG00000148798	23.4401	-1.19393	0.000859926	0.00630366
PID1	ENSG00000153823	54.6122	-1.196	0.000699106	0.00539625
ADAP1	ENSG00000105963	77.7086	-1.19688	0.000268983	0.0024448
C8orf46	ENSG00000169085	173.345	-1.20192	0.000431502	0.0036191	*
GBP1	ENSG00000117228	1626.04	-1.2115	5.24e-08	1.84e-06
HERC5	ENSG00000138646	280.631	-1.21302	1.09e-05	0.000174536
EBF4	ENSG00000088881	81.8423	-1.21374	0.000722857	0.00551795
COL4A2	ENSG00000134871	10575.6	-1.21377	1.23e-22	5.68e-20
C1orf228	ENSG00000198520	68.5516	-1.2153	0.00012392	0.0012924
FAM19A3	ENSG00000184599	1086.13	-1.21678	1.67e-08	6.66e-07
WNT4	ENSG00000162552	173.84	-1.21783	0.000168183	0.00166823	*
ERO1B	ENSG00000086619	51.1141	-1.21799	0.000814627	0.00605436
SLC2A14	ENSG00000173262	77.886	-1.22587	0.00019276	0.00185513
ST6GALNAC5	ENSG00000117069	498.535	-1.22767	3.98e-10	2.35e-08
MGAM2	ENSG00000257743	736.085	-1.22926	3.7e-13	3.94e-11
PGGHG	ENSG00000142102	3565.53	-1.23143	1.22e-07	3.89e-06
IL12RB1	ENSG00000096996	335.874	-1.23368	1.77e-08	7.01e-07
MOB3A	ENSG00000172081	1037.37	-1.23629	1.39e-13	1.55e-11
TNFAIP2	ENSG00000185215	3991.86	-1.24025	1.63e-11	1.27e-09
NCCRP1	ENSG00000188505	517.385	-1.24056	2.42e-05	0.000341138
ITGA7	ENSG00000135424	754.851	-1.24143	1.15e-12	1.11e-10	*
ATG16L1	ENSG00000085978	502.428	-1.24364	1.33e-11	1.07e-09
PARP8	ENSG00000151883	249.692	-1.25326	0.000107489	0.00116916
VSTM5	ENSG00000214376	68.3048	-1.25671	0.00012945	0.00133997
CDKN2A	ENSG00000147889	2758.48	-1.27233	7.45e-24	4.04e-21
WT1	ENSG00000184937	98.907	-1.27381	8.32e-06	0.000142073
GPR137B	ENSG00000077585	164.398	-1.27433	6.26e-05	0.00075262
ITGA9	ENSG00000144668	93.5405	-1.27953	3.08e-05	0.000416753	*
TSPAN11	ENSG00000110900	284.435	-1.28667	3.48e-07	9.68e-06
SLC36A4	ENSG00000180773	89.2113	-1.28725	0.000382617	0.00327042
GABBR2	ENSG00000136928	252.819	-1.28768	0.000124077	0.00129316
DENND3	ENSG00000105339	321.677	-1.28948	3.05e-07	8.68e-06
CTSL	ENSG00000135047	97.7396	-1.29086	5.06e-05	0.0006322
IQSEC3	ENSG00000120645	51.7717	-1.29123	0.000391519	0.00332409
LGR5	ENSG00000139292	22297.7	-1.29145	1.16e-10	7.85e-09
TUFT1	ENSG00000143367	501.689	-1.29351	2.47e-07	7.27e-06
FAM222A	ENSG00000139438	89.8363	-1.29646	4.25e-07	1.14e-05
MARK1	ENSG00000116141	400.077	-1.30415	2.94e-08	1.08e-06
GSDMC	ENSG00000147697	53.618	-1.31131	0.000134285	0.00138248
AARD	ENSG00000205002	502.896	-1.3172	2.03e-09	1.03e-07
TMEM63A	ENSG00000196187	4165.55	-1.33109	3.73e-13	3.94e-11
RAC2	ENSG00000128340	359.294	-1.33503	3.2e-10	1.94e-08
RBPMS	ENSG00000157110	2161.64	-1.33799	1.61e-10	1.05e-08
FAT2	ENSG00000086570	366.925	-1.34069	8.69e-09	3.82e-07
GPSM1	ENSG00000160360	119.538	-1.34331	2.13e-05	0.000306969
PXDNL	ENSG00000147485	469.186	-1.34498	1.43e-14	1.87e-12
TLE2	ENSG00000065717	68.8486	-1.34845	0.000132905	0.00137014
A2ML1	ENSG00000166535	3694.8	-1.3497	4.49e-23	2.2e-20
TMEM71	ENSG00000165071	128.71	-1.35483	3.15e-07	8.84e-06
CASP1	ENSG00000137752	378.352	-1.35804	3.81e-16	6.29e-14
KCNK1	ENSG00000135750	176.8	-1.35808	1.35e-05	0.000208605
FMO1	ENSG00000010932	46.9483	-1.36098	4.2e-05	0.000538433
AGPAT2	ENSG00000169692	139.023	-1.3617	6.44e-06	0.000113027
NEBL	ENSG00000078114	86.6446	-1.36281	0.000127653	0.00132679
ELAVL2	ENSG00000107105	20.1202	-1.36315	0.000178207	0.0017494
SLC15A3	ENSG00000110446	86.9985	-1.36976	1.35e-05	0.00020908
UBE2L6	ENSG00000156587	746.472	-1.37158	1.32e-06	2.95e-05
NRROS	ENSG00000174004	44.1807	-1.37454	2.93e-05	0.000397832
DIRAS1	ENSG00000176490	37.0818	-1.3751	0.0001	0.00110944
BRSK2	ENSG00000174672	59.5404	-1.37556	7.43e-05	0.000872051
SYT1	ENSG00000067715	114.929	-1.37646	8.23e-05	0.000945883	*
IGFBP5	ENSG00000115461	1294.24	-1.38058	0.000136747	0.00140214
CD69	ENSG00000110848	108.5	-1.3806	4.42e-06	8.22e-05	*
DYNC1I1	ENSG00000158560	59.7047	-1.38121	8.47e-06	0.000143909
HIST1H2BK	ENSG00000197903	204.741	-1.38129	4.86e-10	2.81e-08
NMU	ENSG00000109255	21.4612	-1.38567	0.000109773	0.00118805
RDH5	ENSG00000135437	361.242	-1.38943	3.75e-08	1.34e-06
GMPR	ENSG00000137198	36.0859	-1.39508	0.000106829	0.00116448
GGT1	ENSG00000100031	286.042	-1.4012	8.59e-10	4.79e-08
ZIC3	ENSG00000156925	44.4795	-1.40374	0.000110748	0.00119605
IFI16	ENSG00000163565	917.017	-1.40508	4.31e-05	0.000547577
HIST1H2BG	ENSG00000273802	29.6922	-1.4199	5.15e-05	0.000640001
CUEDC1	ENSG00000180891	237.448	-1.42614	7.37e-10	4.12e-08
TSPAN8	ENSG00000127324	78.1077	-1.42745	5.59e-06	0.00010088
TICAM1	ENSG00000127666	491.656	-1.44139	6.13e-17	1.18e-14
B4GALNT1	ENSG00000135454	323.409	-1.44665	1.2e-08	5.05e-07
C7	ENSG00000112936	31.7504	-1.45766	5.28e-05	0.000653975	*
SHANK2	ENSG00000162105	1799.97	-1.46445	7.74e-19	2.1e-16
FOXP1	ENSG00000114861	82.0913	-1.46633	1.3e-06	2.9e-05
ERMN	ENSG00000136541	39.6414	-1.46668	2.31e-05	0.000327677
DAPP1	ENSG00000070190	393.094	-1.46786	1.18e-07	3.77e-06
COL4A1	ENSG00000187498	3935.5	-1.47041	2.51e-16	4.34e-14
ADGRG2	ENSG00000173698	109.965	-1.47563	1.03e-06	2.38e-05
PRR16	ENSG00000184838	148.875	-1.47634	8.63e-10	4.79e-08
CHST2	ENSG00000175040	741.502	-1.48079	4.21e-16	6.81e-14
EMP2	ENSG00000213853	312.11	-1.48173	9.52e-09	4.15e-07
CDH17	ENSG00000079112	107.887	-1.49002	3.33e-07	9.29e-06
TSPAN5	ENSG00000168785	139.814	-1.49686	1.15e-06	2.62e-05	*
AC009779.3	ENSG00000258311	389.128	-1.49773	4.54e-10	2.65e-08
DMTN	ENSG00000158856	65.313	-1.50227	3.61e-05	0.000475113
ARHGDIB	ENSG00000111348	3461.55	-1.50487	2.5e-05	0.000349767
HIST1H1C	ENSG00000187837	111.628	-1.50797	9.27e-09	4.06e-07
ERFE	ENSG00000178752	22.9392	-1.51706	2.83e-05	0.000388013
NTN1	ENSG00000065320	217.786	-1.51758	2.11e-08	8.15e-07
NALCN	ENSG00000102452	270.455	-1.52006	2.43e-14	3.03e-12
MEGF10	ENSG00000145794	103.77	-1.52734	5.09e-06	9.31e-05
ARHGAP30	ENSG00000186517	749.653	-1.53267	4.32e-10	2.54e-08
JAKMIP3	ENSG00000188385	98.1616	-1.53273	5.92e-06	0.000105456
NECTIN4	ENSG00000143217	4979.39	-1.54148	1.95e-17	4.11e-15
PRSS1	ENSG00000204983	22.2224	-1.54456	1.87e-05	0.000274972
TMCO4	ENSG00000162542	1152.83	-1.54981	4.19e-11	3.09e-09
REEP6	ENSG00000115255	73.4727	-1.5567	4.09e-07	1.1e-05
IL7	ENSG00000104432	21.4232	-1.55955	1.84e-05	0.000271449
TRANK1	ENSG00000168016	48.9353	-1.56643	3.12e-06	6.14e-05
ANO7	ENSG00000146205	84.8512	-1.56841	1.43e-08	5.86e-07
VCAM1	ENSG00000162692	2645.12	-1.57248	6.45e-12	5.54e-10
CXCL10	ENSG00000169245	135.531	-1.57639	7.04e-08	2.39e-06
C1S	ENSG00000182326	1430.04	-1.57755	5.35e-06	9.71e-05
EYA1	ENSG00000104313	458.47	-1.5784	1.37e-05	0.000211098
TGFA	ENSG00000163235	205.912	-1.57904	1.03e-06	2.38e-05
LAPTM5	ENSG00000162511	118.544	-1.58744	7.17e-07	1.76e-05
PDGFA	ENSG00000197461	67.1171	-1.59081	2.94e-06	5.86e-05
HPSE2	ENSG00000172987	102.717	-1.59122	6.77e-06	0.000118251
SLC34A2	ENSG00000157765	438.481	-1.60451	9e-06	0.000150786
NPNT	ENSG00000168743	117.929	-1.61593	7.82e-08	2.6e-06	*
SPOCK2	ENSG00000107742	1532.34	-1.62393	8.08e-06	0.000138551
PKP1	ENSG00000081277	3613.82	-1.63163	5.64e-14	6.76e-12
ANKRD33B	ENSG00000164236	488.642	-1.64148	1.81e-10	1.16e-08
LTB	ENSG00000227507	32.3792	-1.64903	4.32e-06	8.06e-05
FAM46B	ENSG00000158246	161.716	-1.65435	3.22e-08	1.16e-06
SLC9A2	ENSG00000115616	127.395	-1.66309	3.28e-07	9.18e-06
A4GALT	ENSG00000128274	81.8594	-1.66833	8.08e-07	1.93e-05
RTP4	ENSG00000136514	51.4671	-1.67848	3.44e-06	6.67e-05
CDC42EP3	ENSG00000163171	997.088	-1.69279	1.2e-09	6.38e-08
HAND2	ENSG00000164107	32.975	-1.7072	1.46e-06	3.21e-05
ACSL1	ENSG00000151726	1121.3	-1.70948	1.4e-12	1.32e-10
HIST1H4H	ENSG00000158406	109.647	-1.722	7.3e-09	3.33e-07
MROH7	ENSG00000184313	111.193	-1.72995	7.07e-08	2.39e-06
APOL3	ENSG00000128284	275.185	-1.7344	8.13e-14	9.36e-12
CRYBG3	ENSG00000080200	93.5409	-1.73563	5.28e-08	1.85e-06
EPHX3	ENSG00000105131	220.117	-1.74218	6.67e-13	6.72e-11
HIST2H4B	ENSG00000270276	78.1155	-1.74927	1.09e-06	2.51e-05
SLCO4A1	ENSG00000101187	67.331	-1.75142	1.39e-06	3.08e-05
ANKRD6	ENSG00000135299	120.692	-1.75423	4.88e-07	1.26e-05
HIST1H2AC	ENSG00000180573	277.384	-1.75734	1.31e-11	1.06e-09
SFMBT1	ENSG00000163935	49.6516	-1.77315	2.86e-07	8.24e-06
TRAF3IP3	ENSG00000009790	284.839	-1.8017	2.08e-11	1.58e-09
PTGER3	ENSG00000050628	74.3211	-1.82212	5.7e-07	1.46e-05	*
SELE	ENSG00000007908	36.01	-1.83235	1.03e-07	3.34e-06
EGF	ENSG00000138798	145.02	-1.84854	1.2e-10	8.13e-09
RFTN1	ENSG00000131378	172.185	-1.85797	1.29e-12	1.23e-10
TMEM163	ENSG00000152128	39.0073	-1.87285	1.64e-07	5.05e-06
GBP4	ENSG00000162654	256.775	-1.88585	1.84e-10	1.17e-08
IL10	ENSG00000136634	30.1672	-1.89126	9.95e-08	3.24e-06
TMEM26	ENSG00000196932	106.976	-1.90192	2.98e-10	1.82e-08	*
SLC1A4	ENSG00000115902	336.958	-1.90364	2.11e-13	2.34e-11
ITM2C	ENSG00000135916	1265.46	-1.90716	1.91e-14	2.45e-12
PRSS3	ENSG00000010438	34.4561	-1.93352	3.77e-08	1.35e-06
LUM	ENSG00000139329	401.186	-1.94017	3.63e-10	2.19e-08
ZDHHC2	ENSG00000104219	136.372	-1.9544	2.69e-08	1.01e-06
CXCL14	ENSG00000145824	126.081	-1.95968	1.81e-09	9.21e-08	*
HIST1H3E	ENSG00000274750	90.1481	-1.9667	3.05e-13	3.27e-11
HIST2H2BE	ENSG00000184678	97.7203	-1.96991	8.09e-09	3.62e-07
BCAN	ENSG00000132692	51.413	-1.9706	2.83e-08	1.05e-06
TNFSF9	ENSG00000125657	44.9841	-1.98286	1.48e-09	7.68e-08
APOL1	ENSG00000100342	816.461	-1.98688	7.87e-28	5.99e-25
HIST1H2BD	ENSG00000158373	133.97	-1.99076	8.33e-13	8.21e-11
TJP3	ENSG00000105289	246.266	-2.00331	1.52e-11	1.19e-09
CD99	ENSG00000002586	228.079	-2.01933	5.01e-11	3.61e-09
KRT2	ENSG00000172867	23.6795	-2.02164	1.59e-08	6.39e-07
MEIS3	ENSG00000105419	186.695	-2.04496	1.53e-10	1.02e-08
MISP	ENSG00000099812	193.065	-2.04779	5.18e-10	2.98e-08
CYP2S1	ENSG00000167600	32.8462	-2.0502	1.44e-08	5.86e-07
SEC14L4	ENSG00000133488	33.5522	-2.05216	1.29e-08	5.4e-07
MLLT3	ENSG00000171843	241.63	-2.09013	1.82e-10	1.16e-08
NPTXR	ENSG00000221890	95.3378	-2.10011	1.02e-11	8.47e-10
ARHGEF16	ENSG00000130762	203.058	-2.11766	1.94e-10	1.22e-08
HOXA1	ENSG00000105991	29.2894	-2.12271	4.62e-09	2.16e-07
MAFB	ENSG00000204103	28.495	-2.12961	5.02e-09	2.33e-07
SLCO1A2	ENSG00000084453	529.822	-2.14304	2.61e-09	1.28e-07
PTK6	ENSG00000101213	159.686	-2.15965	4.96e-19	1.42e-16
EPHA10	ENSG00000183317	63.8797	-2.16346	1.47e-09	7.68e-08
DIP2C	ENSG00000151240	65.3043	-2.17944	1.7e-10	1.1e-08
SRGN	ENSG00000122862	56.2195	-2.20815	4.87e-12	4.25e-10
BCL2A1	ENSG00000140379	443.477	-2.21336	2.11e-17	4.4e-15
MTUS1	ENSG00000129422	1551.02	-2.2283	4.1e-34	4.16e-31
NOL4	ENSG00000101746	285.351	-2.26735	1.47e-14	1.91e-12
AQP6	ENSG00000086159	78.0982	-2.26986	2.85e-14	3.52e-12
CDKN2C	ENSG00000123080	175.54	-2.33328	4.99e-15	6.96e-13
TMOD1	ENSG00000136842	92.4744	-2.33656	1.28e-12	1.23e-10
RARRES3	ENSG00000133321	73.1831	-2.35121	7.24e-17	1.38e-14	*
CXCL5	ENSG00000163735	107.977	-2.35378	3.43e-12	3.07e-10
CSF2RB	ENSG00000100368	36.6523	-2.36216	4.6e-11	3.34e-09
SCRN1	ENSG00000136193	123.285	-2.40913	8.46e-18	1.92e-15
SPX	ENSG00000134548	105.802	-2.41273	5.47e-12	4.73e-10
COL8A2	ENSG00000171812	299.497	-2.41499	2.49e-19	8.06e-17
MLC1	ENSG00000100427	92.365	-2.41921	1.58e-11	1.23e-09	*
STAT5A	ENSG00000126561	311.177	-2.42589	7.26e-14	8.42e-12
CXCL1	ENSG00000163739	100.431	-2.44391	2.26e-13	2.49e-11
PANX2	ENSG00000073150	179.854	-2.46953	6.14e-14	7.24e-12
IL17REL	ENSG00000188263	153.503	-2.48413	1.02e-15	1.53e-13	*
ANTXR2	ENSG00000163297	100.233	-2.50167	2.92e-12	2.66e-10
EBF3	ENSG00000108001	148.119	-2.51252	3.26e-18	7.88e-16
GPR55	ENSG00000135898	38.1661	-2.53427	8.33e-13	8.21e-11
VIT	ENSG00000205221	108.952	-2.55137	8.79e-18	1.94e-15
AQP5	ENSG00000161798	1108.39	-2.57086	1.03e-13	1.17e-11
SPIB	ENSG00000269404	211.039	-2.61444	3.86e-19	1.16e-16
EFS	ENSG00000100842	170.114	-2.78216	1.46e-19	4.81e-17
MSC	ENSG00000178860	35.4491	-3.16784	4.69e-19	1.37e-16
ZFR2	ENSG00000105278	128.164	-3.21216	4.03e-23	2.04e-20
TMEM200C	ENSG00000206432	109.856	-3.23308	1.3e-24	7.32e-22	*
FOXP2	ENSG00000128573	163.163	-3.31398	4.2e-30	3.36e-27
CPNE7	ENSG00000178773	144.054	-3.66927	7.72e-27	5.33e-24
NUP210	ENSG00000132182	222.089	-3.70699	4.08e-32	3.88e-29
SHISA3	ENSG00000178343	1374.19	-4.00672	2.07e-31	1.75e-28
ESPNL	ENSG00000144488	133.312	-4.84011	3.3e-51	1.26e-47
BMP5	ENSG00000112175	181.993	-4.85457	1.74e-56	1.33e-52
